# Supplementary material for: Impact of technological turbulence and competitive intensity on employee job performance: The role of workplace digitalization and job crafting
Source: PLoS One. 2025 Aug 18;20(8):e0330710. doi: 10.1371/journal.pone.0330710 (PMC12360592; doi:10.1371/journal.pone.0330710)
Supplement: S1 — (XLSX) [file pone.0330710.s001.xlsx]

## Sheet: 回归 final
TT1	TT2	TT3	TT4	CI1	CI2	CI3	CI4	WD1	WD2	WD3	WD4	WD5	WD6	WD7	WD8	WD9	WD10	WD11	WD12	WD13	WD14	APJC1	APJC2	APJC3	APJC4	APJC5	APJC6	APJC7	APJC8	APJC9	APJC10	APJC11	APJC12	APJC13	APJC14	APJC15	AVJC1	AVJC2	AVJC3	AVJC4	AVJC5	JP1	JP2	JP3	JP4	JP5	Age	Gender	Education
4	4	4	4	3	5	3	2	4	4	4	3	2	2	3	3	3	3	4	3	4	3	4	4	4	3	4	4	3	3	3	3	4	3	5	2	5	4	4	4	4	3	4	5	4	4	4	33	2	1
3	3	4	4	2	4	3	4	4	3	3	4	3	3	4	4	4	3	4	3	1	1	4	3	2	2	2	2	3	4	4	4	4	2	2	4	3	3	3	3	3	3	2	2	3	4	4	58	1	1
4	2	3	4	4	4	3	3	5	5	5	3	4	4	4	4	5	4	3	4	5	5	1	3	4	5	5	5	2	2	4	5	5	2	1	1	1	3	4	4	4	4	3	3	3	3	3	51	2	1
1	2	3	4	3	3	5	3	3	3	4	3	2	3	4	4	3	5	4	4	5	4	3	4	3	4	2	3	4	5	4	4	3	3	4	3	4	5	4	5	4	2	3	3	4	5	4	28	1	2
4	3	4	4	3	3	4	4	5	5	4	5	5	5	4	4	3	3	4	4	5	4	4	4	4	3	5	5	4	3	4	5	4	3	3	4	3	3	4	4	3	5	5	5	5	5	4	31	1	2
4	5	4	5	4	4	3	3	5	5	3	3	2	3	3	3	4	4	3	3	2	2	4	4	4	4	4	3	2	4	3	3	4	4	3	4	4	4	4	4	4	4	4	4	4	4	5	20	2	2
3	4	4	5	4	3	4	5	3	4	4	5	4	3	4	4	2	4	4	4	5	4	3	4	4	5	5	3	4	4	4	5	3	3	4	5	5	4	4	5	3	4	3	3	4	4	5	20	2	2
4	4	4	4	4	4	3	4	4	4	4	2	2	2	2	3	4	3	3	3	2	2	3	3	4	4	4	2	2	2	2	2	2	3	3	3	3	3	3	3	3	3	4	4	4	4	4	20	2	2
5	5	5	4	5	4	5	5	5	5	5	4	3	5	4	5	5	3	5	4	4	3	4	5	5	5	5	4	3	5	3	4	5	4	4	5	5	5	5	4	5	4	4	5	4	4	5	21	2	2
4	5	3	4	3	3	3	3	3	3	2	3	3	3	2	2	3	2	3	3	2	2	2	2	2	3	2	3	3	3	3	4	3	3	2	2	3	4	4	4	4	3	4	4	4	3	3	21	2	2
2	4	3	2	3	2	2	2	2	3	2	2	2	3	3	2	2	1	1	2	2	2	3	2	2	1	2	4	4	3	3	2	2	3	2	2	3	2	1	1	1	1	1	1	2	1	1	24	2	2
3	4	3	5	2	3	4	3	5	5	5	4	4	4	4	4	5	4	4	4	4	4	4	4	4	4	4	3	3	4	3	4	3	4	4	4	4	4	4	4	4	4	4	4	4	4	4	27	2	2
4	4	4	5	4	4	5	4	5	5	5	5	5	5	5	5	5	5	5	5	4	5	5	4	5	4	5	4	4	4	3	3	4	4	3	4	4	4	5	4	4	3	4	4	4	4	3	32	2	2
2	2	3	2	3	3	3	4	4	4	4	3	3	3	3	3	4	3	4	4	3	3	3	3	3	3	3	4	4	3	4	3	4	3	4	3	4	3	4	4	4	3	4	4	4	4	3	29	1	2
3	4	4	5	4	4	5	3	4	3	4	3	3	4	3	2	4	3	2	3	4	3	4	5	5	5	4	5	5	5	4	3	4	3	4	4	4	3	5	5	5	5	3	4	4	3	4	36	2	2
4	4	5	3	4	5	3	4	3	4	3	2	3	3	3	4	4	3	3	4	2	4	2	4	5	3	4	4	3	5	4	3	4	3	4	4	3	5	4	3	5	5	4	3	4	5	3	36	2	2
5	5	5	5	5	5	5	5	4	4	5	3	3	3	4	4	4	4	4	4	4	4	5	5	5	5	5	3	4	5	5	5	5	5	5	3	4	3	4	4	4	4	5	5	5	5	5	37	2	2
5	2	3	3	3	3	2	2	4	3	3	2	2	2	3	3	3	3	3	2	2	1	3	4	3	3	3	3	2	3	3	3	3	3	4	4	3	4	3	4	4	3	5	4	4	3	4	26	1	2
5	5	5	5	5	5	5	5	5	5	5	4	4	4	5	5	5	5	5	5	5	5	5	5	5	5	5	5	4	4	4	5	5	5	5	5	5	5	5	3	4	4	5	5	5	5	3	27	1	2
5	5	5	5	5	4	5	3	5	4	3	3	3	3	3	1	4	2	5	3	2	2	3	2	2	5	3	1	3	5	5	5	5	5	5	5	5	5	3	4	5	5	4	4	4	4	4	29	1	2
3	3	4	4	4	4	4	3	4	4	4	2	3	4	3	3	4	4	4	5	4	4	3	4	4	4	4	4	3	4	3	4	3	4	3	4	3	4	4	3	3	3	4	5	4	4	3	39	1	2
4	4	5	4	3	4	4	3	5	5	5	4	4	4	4	5	4	5	5	5	4	4	5	5	5	4	5	5	2	4	3	4	5	5	5	4	4	4	5	3	2	4	5	5	5	5	5	42	1	2
4	4	3	4	2	4	4	3	4	4	4	2	2	2	2	4	4	2	2	4	2	2	2	2	3	2	2	2	2	2	2	2	3	2	2	2	2	4	4	4	4	4	4	4	4	4	4	24	2	2
3	3	3	3	3	3	3	3	5	5	5	5	5	5	5	5	5	5	5	5	5	5	5	5	5	5	5	5	5	5	5	5	5	5	5	5	5	5	5	5	5	5	4	4	4	4	4	26	2	2
5	5	5	5	5	4	5	4	5	5	5	4	4	4	4	4	5	5	4	5	5	4	5	5	4	4	5	5	3	3	3	5	5	3	5	4	4	5	5	4	3	4	3	4	3	3	3	25	1	2
3	3	3	3	3	3	3	3	3	3	3	3	3	3	3	3	3	3	3	4	3	3	3	3	3	3	4	3	3	3	3	3	3	3	3	3	3	3	4	3	3	3	3	3	3	3	3	44	2	2
4	4	4	4	4	4	4	3	4	4	5	3	3	3	3	4	4	5	4	4	4	3	4	4	4	4	4	4	4	4	4	4	4	4	4	4	4	4	4	4	4	4	4	4	4	4	4	45	2	2
5	5	5	5	5	5	5	5	3	3	3	3	3	3	3	3	4	3	4	5	3	2	5	4	4	4	4	5	4	5	4	5	4	3	3	5	4	5	5	4	5	4	4	4	4	4	4	25	1	2
2	3	5	3	2	3	2	4	3	4	2	3	3	2	4	4	2	3	4	2	3	3	4	3	4	3	3	4	4	3	5	3	5	4	4	3	4	3	4	3	5	4	4	3	4	4	5	29	1	2
5	5	5	5	5	4	4	4	4	4	4	3	4	4	3	4	4	4	4	4	4	3	4	4	4	4	4	4	4	4	4	4	4	4	4	3	4	4	4	4	4	4	4	4	4	4	4	39	1	2
4	4	4	4	3	2	3	2	4	4	4	3	3	3	3	4	4	2	4	4	3	3	3	4	4	3	4	4	3	3	3	3	3	3	4	2	3	4	4	3	3	3	3	3	4	3	2	33	1	2
4	3	4	4	4	4	4	4	3	4	3	3	3	3	3	3	4	3	3	4	3	3	4	3	4	4	4	3	3	3	4	3	3	3	3	3	3	4	4	4	3	3	4	4	4	3	3	30	2	2
2	2	2	3	2	2	2	1	3	3	3	3	3	3	3	3	3	3	3	3	3	3	3	3	3	3	3	3	1	3	3	3	3	3	3	2	2	3	3	3	2	3	4	4	4	4	4	33	2	2
4	4	4	4	3	3	4	4	5	5	4	1	3	3	3	2	4	1	3	2	2	4	5	5	4	5	5	5	5	5	4	4	5	4	4	4	5	5	5	4	3	4	5	5	5	4	5	37	1	2
5	5	5	4	4	5	4	5	5	5	5	4	4	4	4	3	5	5	4	4	3	4	4	5	5	5	4	4	3	3	3	4	4	4	5	5	5	4	4	4	4	4	5	5	5	5	5	36	2	2
5	5	5	5	4	5	5	5	5	4	4	4	3	4	3	5	2	2	4	5	3	3	4	5	5	3	3	1	1	5	4	4	5	5	3	3	2	4	4	5	5	5	3	3	2	4	4	36	2	2
3	4	4	2	4	3	4	3	3	4	3	4	3	3	5	3	4	4	3	3	3	3	3	4	3	4	4	3	3	4	4	3	4	4	3	4	3	4	4	3	4	4	3	4	2	3	3	48	2	2
5	5	5	5	5	5	4	5	5	5	5	4	4	4	4	5	5	5	4	3	3	4	4	4	4	4	4	4	3	3	3	4	5	3	3	3	4	4	4	4	4	4	4	4	5	4	4	53	2	2
4	4	3	4	4	3	4	5	2	3	2	3	5	3	4	4	5	3	4	4	5	3	4	3	5	4	4	4	5	4	4	5	5	5	4	3	4	4	5	4	5	4	5	5	5	5	5	40	2	2
5	5	5	5	5	5	4	4	5	4	4	2	2	2	2	2	5	4	4	4	3	3	5	5	4	4	3	4	5	5	3	3	4	5	4	4	3	3	5	5	5	4	5	5	5	5	5	21	1	3
5	5	5	5	5	5	4	4	5	4	4	3	4	3	3	3	5	4	4	5	3	3	4	5	4	4	4	4	4	5	5	4	5	3	4	4	4	4	4	4	4	4	5	5	5	5	5	22	1	3
3	3	3	3	3	3	3	3	3	3	3	3	3	3	3	3	3	3	3	3	3	3	3	5	5	5	5	3	2	5	2	1	3	5	5	5	5	5	5	5	5	5	5	5	5	5	5	22	1	3
3	3	2	2	2	2	2	2	3	3	3	3	3	4	3	4	3	3	4	3	3	3	2	2	2	2	2	2	1	1	1	2	1	1	1	1	1	1	1	1	1	1	2	2	3	3	2	23	1	3
4	4	5	5	4	4	4	5	5	4	4	4	4	5	5	5	5	5	4	4	4	3	4	4	4	4	4	4	4	5	4	5	5	5	5	5	5	5	4	4	4	4	4	4	4	4	4	23	1	3
3	4	4	3	1	1	3	2	5	4	4	3	3	2	2	4	3	3	4	5	2	4	4	4	4	4	4	5	5	5	4	5	5	5	2	4	4	4	4	3	3	1	4	4	4	4	4	24	1	3
2	5	5	5	5	5	2	5	4	3	3	4	4	4	5	2	3	5	1	5	5	3	4	5	5	5	1	5	5	5	1	5	2	5	2	1	5	5	5	5	5	5	5	5	5	5	5	24	1	3
3	3	3	3	3	3	3	3	3	3	3	3	3	3	3	3	3	3	3	3	3	3	3	3	3	3	3	3	2	2	2	2	3	2	2	3	3	3	3	3	3	3	3	3	3	3	3	25	1	3
3	4	2	3	2	3	4	2	4	5	4	4	4	4	4	4	5	5	5	4	5	4	4	5	4	4	3	3	3	2	3	2	4	4	4	4	4	3	2	2	2	2	3	3	3	4	3	25	1	3
3	4	4	3	4	4	3	4	4	4	4	3	2	3	4	4	4	4	4	4	3	3	4	4	3	4	4	4	4	4	4	4	4	3	4	4	3	4	4	3	4	4	4	4	4	4	4	26	1	3
5	5	5	5	5	5	5	3	5	5	5	5	3	4	4	4	5	4	4	5	4	5	5	5	5	4	5	3	3	4	3	5	5	4	5	5	4	5	5	5	5	5	5	5	5	5	4	26	1	3
4	4	5	3	3	4	4	3	4	5	5	3	4	4	4	4	5	4	4	3	4	4	5	5	5	5	4	3	3	3	4	4	4	3	4	5	5	4	5	5	5	4	4	4	4	3	4	26	1	3
4	4	4	4	3	4	4	3	5	5	5	4	4	5	5	5	5	5	4	5	3	3	3	4	4	4	4	4	2	2	2	2	2	3	3	2	4	3	3	4	4	3	4	4	3	3	2	26	1	3
4	4	4	3	2	4	2	4	2	3	4	3	3	3	3	2	4	4	1	2	1	4	3	3	3	3	4	4	2	4	2	4	3	2	3	2	2	4	4	4	4	4	4	4	4	3	3	28	1	3
5	5	5	5	5	5	4	2	3	3	4	2	3	3	3	4	4	4	4	4	2	4	4	4	4	4	4	4	4	4	4	4	4	4	4	2	3	2	2	3	4	4	4	4	4	4	3	29	1	3
5	5	5	5	3	4	3	4	5	5	5	4	3	4	3	4	3	4	4	4	3	3	4	4	4	2	4	2	2	4	2	3	3	3	4	4	4	4	4	3	3	3	5	5	5	5	5	29	1	3
3	4	3	4	4	4	5	2	4	4	4	3	3	3	3	3	2	3	3	2	2	2	3	2	2	3	2	3	2	3	3	3	2	2	3	3	3	4	4	4	5	3	4	4	4	4	3	29	1	3
5	4	4	5	5	4	3	3	5	5	5	3	3	3	3	5	5	5	4	5	3	2	5	5	5	5	3	3	1	3	3	3	3	3	3	3	4	4	4	4	4	3	5	4	5	4	5	30	1	3
4	4	4	4	4	4	4	4	4	5	5	5	4	3	3	3	4	3	4	3	4	4	5	5	5	5	4	5	5	5	4	5	4	4	4	4	4	5	4	4	5	4	4	4	4	4	5	30	1	3
5	5	5	5	4	4	4	4	5	5	5	4	4	4	4	4	4	3	4	3	3	4	4	5	5	5	5	2	3	3	3	4	5	5	5	5	5	4	4	4	4	4	5	5	5	5	4	30	1	3
2	3	4	3	4	3	3	2	2	3	4	3	3	3	4	4	4	1	1	4	3	4	2	2	2	3	2	2	2	2	2	2	3	3	3	3	3	3	2	3	2	3	3	3	3	3	3	31	1	3
2	5	5	5	5	3	5	2	2	4	3	1	2	2	2	3	4	4	4	5	2	3	5	5	5	2	1	5	5	5	2	5	5	2	3	1	3	5	5	5	5	5	5	5	5	5	5	31	1	3
4	4	4	3	4	5	2	4	5	5	4	4	4	4	4	4	5	4	4	4	3	3	5	4	4	4	3	4	3	4	3	2	4	5	5	3	4	4	4	3	5	4	4	4	4	4	3	31	1	3
4	4	5	3	5	4	5	4	4	4	5	3	3	4	3	5	3	4	5	3	4	4	4	4	4	3	3	4	3	5	3	4	4	4	3	5	4	4	4	5	4	5	4	4	4	3	3	32	1	3
4	4	4	5	3	4	3	3	4	3	3	3	3	3	3	4	4	4	3	3	3	3	4	3	4	4	4	4	4	4	3	4	4	5	5	4	4	3	3	4	4	4	4	4	4	4	4	32	1	3
5	5	5	5	5	5	5	5	5	5	5	5	4	4	3	3	4	3	3	3	3	3	4	4	4	4	5	4	4	5	4	5	4	4	4	5	4	4	4	5	4	4	4	5	4	5	4	32	1	3
3	3	2	4	4	4	3	3	4	4	4	3	3	3	4	4	4	5	4	4	4	3	4	3	4	3	4	4	4	4	3	4	4	3	4	3	3	4	4	4	4	4	4	4	4	4	3	33	1	3
3	4	3	4	3	3	2	3	4	3	2	3	4	4	3	2	3	3	3	2	2	3	4	3	2	3	3	4	3	4	2	3	4	3	3	2	3	4	4	5	4	4	4	5	4	4	5	33	1	3
5	5	5	4	3	5	3	3	3	3	3	3	4	3	3	3	3	3	4	5	4	3	4	4	4	3	4	4	4	4	4	4	4	4	4	4	4	4	4	3	5	4	4	4	4	4	3	33	1	3
4	4	4	4	3	4	4	4	5	5	5	4	4	4	4	4	4	4	3	4	4	4	5	5	5	5	5	3	3	3	3	3	4	4	3	3	3	3	3	3	3	3	4	4	4	4	3	33	1	3
5	5	5	5	5	3	4	5	5	4	5	3	5	5	5	3	5	5	5	3	4	5	5	5	5	4	4	4	3	5	5	4	4	5	5	5	5	5	5	3	3	3	4	5	5	5	5	34	1	3
5	5	5	4	2	3	2	2	2	4	4	2	4	4	3	1	4	2	5	5	2	2	3	3	2	4	4	4	2	3	4	4	4	1	2	1	1	4	4	4	4	5	5	5	5	4	4	34	1	3
4	4	4	4	3	4	4	3	4	4	4	4	4	4	4	4	4	4	4	4	4	4	4	4	4	4	4	4	3	4	4	4	4	4	4	4	4	4	4	4	4	4	4	4	4	4	4	35	1	3
3	3	3	3	3	3	3	3	3	3	3	3	3	3	3	3	3	3	3	3	3	3	3	3	4	3	3	3	3	3	3	3	3	3	4	3	4	3	3	4	4	3	4	4	4	4	3	37	1	3
3	3	4	4	4	4	4	3	4	4	4	3	3	3	3	3	4	4	4	4	4	4	4	4	4	4	3	3	3	3	3	4	4	3	4	4	4	4	4	3	3	3	4	4	4	4	4	39	1	3
5	5	5	4	5	5	4	4	5	5	5	5	4	4	5	5	4	4	5	4	4	4	5	5	5	4	5	5	5	5	4	4	4	4	5	3	4	4	4	4	4	4	3	3	3	3	3	39	1	3
4	4	4	4	4	4	4	4	3	3	3	3	3	3	3	3	3	3	3	3	3	3	4	4	4	4	4	5	5	4	4	5	4	4	4	4	4	4	4	5	5	5	4	4	4	4	4	41	1	3
4	4	4	4	3	4	3	4	3	4	3	4	3	4	3	4	4	4	4	3	2	4	3	4	3	4	4	4	3	3	4	4	3	3	3	3	3	4	4	4	3	3	3	3	3	3	3	43	1	3
3	5	5	5	1	5	5	1	5	5	5	1	1	3	3	1	5	5	5	5	5	2	5	5	5	5	1	5	1	1	5	5	5	1	1	5	5	1	5	5	5	1	5	5	5	5	1	22	2	3
4	4	3	5	3	3	3	3	4	4	4	3	3	3	3	3	4	4	4	5	3	3	3	4	3	3	3	4	3	3	3	3	3	3	3	4	3	4	4	3	3	4	4	4	3	3	3	23	2	3
3	3	3	4	2	3	2	3	3	2	2	2	2	2	2	2	3	3	3	4	2	1	4	3	3	3	2	2	4	3	3	3	3	2	2	3	2	3	3	3	4	4	3	3	3	3	3	23	2	3
3	3	3	3	3	3	3	3	5	5	5	4	4	4	4	4	4	4	3	3	4	4	4	4	5	5	5	2	2	2	2	4	4	4	4	4	4	4	4	4	4	4	4	4	4	4	4	24	2	3
5	3	3	4	4	4	3	4	4	4	4	4	4	4	4	4	4	4	4	4	4	4	5	3	3	3	5	3	3	3	3	5	3	3	3	5	5	5	5	5	5	5	5	5	5	5	5	24	2	3
5	5	5	5	5	5	5	5	5	5	5	4	4	4	4	5	5	5	5	5	3	4	5	5	5	5	5	5	5	4	5	5	5	5	5	5	5	5	5	5	3	3	4	5	4	4	4	25	2	3
4	4	3	4	5	3	2	4	3	4	3	2	3	2	2	1	4	3	3	3	2	2	3	4	3	2	3	4	1	4	2	4	4	5	5	3	5	5	5	5	5	5	4	3	3	4	4	25	2	3
4	4	4	5	4	4	3	3	4	4	4	3	3	3	4	2	3	3	2	4	3	3	4	4	4	3	3	3	2	3	3	3	2	3	4	3	3	4	4	4	3	4	4	4	4	4	3	25	2	3
5	5	5	5	5	4	3	3	5	5	5	4	4	3	3	4	4	4	4	3	4	4	4	4	4	4	3	4	4	4	3	4	4	3	3	3	4	4	4	4	4	4	4	4	4	4	3	25	2	3
3	3	3	3	3	4	3	4	4	3	4	4	4	4	3	4	4	3	4	3	3	4	3	3	3	3	3	3	4	3	4	3	3	3	4	3	4	4	3	3	3	3	4	4	4	4	4	25	2	3
4	5	3	5	5	5	3	3	4	4	5	3	3	4	3	3	4	4	5	2	2	2	3	4	4	4	4	4	4	4	5	5	5	4	4	4	4	4	4	4	5	4	5	5	4	4	4	25	2	3
3	3	2	3	2	2	1	1	4	4	4	1	2	2	2	3	4	4	2	4	4	3	4	4	4	4	4	1	2	1	1	1	3	3	3	2	2	5	5	3	3	3	5	5	4	4	3	26	2	3
5	4	4	4	3	4	4	4	4	3	3	2	2	2	2	3	3	3	3	4	4	4	4	4	3	3	2	3	2	3	1	2	3	2	3	3	3	3	3	2	3	2	4	4	4	4	3	26	2	3
5	5	5	5	5	5	5	5	5	5	5	4	4	4	4	4	5	5	5	5	5	5	5	5	5	5	5	5	5	5	5	5	5	5	5	5	5	5	5	5	5	5	5	5	5	5	5	27	2	3
2	4	3	4	3	4	3	5	4	4	4	2	3	3	2	3	3	4	4	3	3	3	3	3	3	4	4	3	2	3	3	3	4	3	3	4	3	3	3	3	3	2	4	4	4	4	4	27	2	3
4	4	4	4	4	4	4	4	5	5	5	4	4	3	4	4	4	4	4	3	3	4	3	3	3	3	4	4	3	4	4	3	3	3	4	4	4	4	4	4	4	4	4	4	4	4	3	29	2	3
5	5	5	5	3	3	3	3	5	5	5	4	4	4	4	4	4	4	3	3	4	3	5	5	5	5	5	4	4	4	4	4	3	3	3	3	3	3	3	3	3	3	4	4	4	4	4	29	2	3
2	3	3	2	4	3	2	4	3	3	2	3	2	3	2	3	4	3	4	4	2	3	4	4	3	4	3	4	4	3	4	5	5	4	3	1	3	5	5	4	4	5	3	4	3	2	3	30	2	3
5	4	4	4	5	5	4	5	5	5	3	4	4	4	3	5	3	4	4	4	3	5	3	4	3	4	5	4	5	3	4	3	4	5	3	4	4	4	4	3	4	4	3	3	3	4	5	31	2	3
5	5	5	3	4	4	3	2	5	5	5	4	4	4	4	4	4	4	4	4	4	4	5	5	5	5	5	4	4	4	4	4	4	4	4	4	4	4	4	4	3	4	4	4	4	4	4	32	2	3
4	4	4	5	5	5	5	5	4	4	4	3	4	4	4	4	3	4	4	4	4	4	4	4	4	4	4	4	5	5	5	4	4	4	4	4	4	5	4	4	4	4	3	3	3	4	4	32	2	3
4	2	2	2	3	2	4	3	3	2	3	3	3	2	2	2	4	3	3	4	2	3	3	3	3	3	3	3	2	3	2	3	4	3	3	3	3	3	3	2	2	3	4	4	4	4	3	32	2	3
4	4	4	5	3	3	4	3	4	3	3	4	4	4	2	2	4	3	3	2	4	4	4	4	4	4	4	3	4	3	4	3	4	3	4	3	3	4	4	4	3	3	4	5	4	4	5	33	2	3
3	3	4	4	2	3	3	4	3	2	3	3	3	2	3	4	4	4	3	3	4	4	3	2	3	4	3	3	4	4	4	4	3	3	3	3	2	4	4	4	4	3	3	4	3	3	3	33	2	3
4	4	4	4	2	3	2	3	3	4	4	2	2	2	2	3	5	5	2	4	2	2	3	3	3	3	3	3	3	2	2	2	4	3	4	2	2	4	4	4	4	4	3	3	3	3	3	34	2	3
5	5	5	5	5	5	4	4	5	5	5	3	3	3	3	3	5	5	4	4	4	3	3	3	3	3	4	2	1	4	1	4	4	4	3	1	2	4	4	4	4	2	3	3	3	3	4	34	2	3
4	4	4	5	5	5	3	4	3	4	4	2	2	2	2	2	2	2	1	3	2	3	3	3	3	3	2	1	1	2	2	4	4	3	4	3	3	4	4	4	4	4	3	3	3	3	3	34	2	3
4	4	4	4	4	3	2	2	4	4	4	2	2	2	3	2	3	3	4	4	2	2	3	3	3	3	4	3	3	3	3	3	3	3	3	3	3	4	4	4	3	4	4	4	4	4	4	35	2	3
5	5	5	5	4	4	5	5	5	4	5	3	2	2	3	4	5	5	5	5	2	4	5	5	5	5	4	3	2	5	5	4	5	3	5	5	4	5	5	5	5	3	4	5	5	5	4	23	1	3
4	4	4	3	3	2	4	2	2	2	1	3	3	3	3	4	4	4	4	4	3	1	3	3	2	3	1	4	3	4	3	3	3	2	3	4	3	3	4	4	3	3	5	5	4	4	4	25	1	3
5	4	5	4	4	5	4	4	4	5	5	4	4	5	5	4	5	4	5	4	5	5	4	5	4	5	4	4	5	5	5	5	4	4	5	4	5	5	4	4	5	5	4	5	5	4	5	25	1	3
3	4	2	3	3	3	2	4	4	4	3	4	4	4	3	4	4	4	4	5	3	3	4	4	4	4	4	3	2	4	2	4	4	4	4	3	3	3	4	3	3	3	3	3	4	3	3	25	1	3
5	5	5	5	5	5	5	5	5	5	5	5	5	5	5	5	5	5	5	5	5	5	3	3	3	3	3	1	1	3	1	5	5	5	5	3	5	3	3	3	3	3	3	3	3	3	3	27	1	3
3	3	3	3	3	3	4	4	3	3	3	3	3	3	3	3	4	4	4	3	3	3	4	4	4	4	4	3	4	4	4	4	4	4	4	4	4	4	4	4	4	4	4	4	4	4	4	27	1	3
3	4	5	4	3	3	4	3	4	3	4	3	4	5	4	4	4	5	4	2	3	4	3	4	3	4	4	3	4	4	3	4	4	3	3	4	3	3	4	3	4	4	4	4	4	4	3	28	1	3
5	5	5	5	4	4	4	4	4	3	4	4	4	4	4	3	3	4	4	4	3	3	3	4	4	4	4	4	3	4	3	4	4	4	4	4	4	4	4	3	3	4	4	4	4	4	4	29	1	3
4	4	5	5	4	3	4	2	4	4	5	4	4	4	4	2	3	4	4	3	3	5	5	5	5	4	4	4	3	4	4	4	4	3	4	4	4	4	4	4	4	3	4	4	4	4	4	29	1	3
4	4	4	4	3	3	3	3	3	4	4	3	3	3	3	3	3	3	3	3	3	4	4	4	4	4	4	3	3	4	3	3	4	4	4	4	4	3	3	4	4	4	4	4	4	4	4	30	1	3
4	4	5	5	5	3	2	4	4	5	5	3	3	3	4	4	5	5	5	5	4	4	4	4	4	4	3	4	1	4	2	4	4	4	5	5	4	3	5	4	2	2	4	4	4	4	5	32	1	3
2	3	2	4	3	4	3	4	5	5	4	3	3	2	2	3	4	4	3	2	2	3	4	4	4	4	4	4	3	4	4	4	4	4	4	3	3	3	2	3	3	3	3	3	3	3	3	33	1	3
4	4	3	2	5	4	3	2	5	5	5	4	3	3	3	3	4	4	4	4	4	4	4	3	5	4	4	4	4	4	4	4	5	4	4	3	4	5	5	4	4	5	4	4	4	5	4	33	1	3
3	4	4	5	5	5	5	5	4	4	5	4	5	5	4	4	5	5	5	4	4	4	4	4	5	4	4	5	4	5	5	5	4	4	5	1	3	4	4	4	4	4	5	5	5	5	5	35	1	3
4	4	4	5	5	4	4	4	4	4	4	4	4	4	3	5	4	4	3	5	5	4	4	4	4	4	4	5	5	5	5	5	5	5	5	5	5	4	4	4	4	4	3	4	4	4	3	37	1	3
3	4	4	4	3	3	3	4	3	3	3	2	3	2	3	2	4	3	3	2	2	2	3	4	4	4	3	4	3	4	4	4	3	3	4	4	4	4	4	4	4	4	4	4	4	3	4	37	1	3
4	4	4	4	5	3	4	3	5	5	4	1	2	2	2	2	4	4	3	4	1	2	5	5	5	5	5	5	5	5	4	4	5	5	5	4	5	5	5	5	5	5	5	5	5	5	5	24	2	3
3	3	4	3	2	4	3	5	4	3	4	3	3	3	3	2	3	3	3	2	2	4	3	3	3	3	3	3	3	3	3	3	3	3	3	2	3	3	3	3	4	3	3	3	3	3	3	24	2	3
2	2	2	2	2	3	3	1	2	2	2	2	3	3	3	3	2	2	2	2	3	4	3	3	3	2	3	3	3	3	3	3	3	2	2	2	2	3	3	3	4	2	4	4	4	4	4	25	2	3
5	5	5	5	4	4	5	5	5	5	5	4	4	4	4	5	4	5	5	4	5	5	4	4	5	5	5	3	3	3	5	5	4	4	4	5	4	5	4	3	4	4	5	5	4	4	4	25	2	3
4	4	4	4	3	4	3	3	3	3	2	3	3	3	3	3	3	3	3	3	3	3	3	3	3	3	3	3	3	3	4	4	4	3	3	3	4	4	4	4	4	4	4	4	4	4	4	25	2	3
2	2	2	2	2	2	2	2	4	4	4	4	4	4	4	4	4	4	4	4	4	4	3	4	3	3	3	5	4	4	3	5	5	5	5	3	5	5	5	5	5	5	5	5	5	5	5	25	2	3
3	3	4	3	4	4	2	4	4	4	3	4	4	3	3	3	4	3	4	4	4	4	4	4	4	4	4	3	4	4	3	4	4	4	4	4	5	3	4	3	4	4	5	4	5	5	4	25	2	3
4	3	4	5	5	3	4	5	4	4	3	3	4	3	5	3	4	5	4	3	4	4	4	5	3	4	4	3	5	3	4	4	4	5	3	4	5	3	5	4	3	5	4	4	3	4	3	27	2	3
4	3	4	4	4	4	4	4	3	3	4	3	3	3	3	4	4	4	4	3	4	3	4	3	3	4	4	3	4	4	4	3	4	4	3	4	4	4	4	3	4	4	4	4	4	4	4	27	2	3
3	4	3	4	3	3	4	4	3	3	3	3	3	3	4	4	3	3	3	4	4	3	4	4	3	4	4	4	3	3	4	4	4	5	4	5	4	5	4	3	4	4	4	4	3	4	5	28	2	3
5	5	4	5	5	5	5	4	5	5	5	4	4	4	3	4	4	4	3	4	3	4	4	3	4	4	4	3	4	4	4	4	4	3	4	4	3	4	3	4	3	3	4	5	5	4	5	28	2	3
3	2	1	4	5	3	2	1	5	5	5	5	5	5	5	5	5	5	5	5	5	5	5	5	5	5	5	5	4	3	4	3	4	4	4	4	5	5	5	4	4	4	4	4	5	4	4	32	2	3
4	4	4	5	1	3	2	4	2	3	3	3	3	3	3	3	5	4	3	2	1	2	3	4	3	4	3	4	1	1	1	2	2	3	2	2	2	4	4	3	3	2	4	4	3	4	4	36	2	3
4	4	4	4	4	3	3	4	4	3	3	3	3	3	3	4	4	4	4	4	4	4	4	4	4	4	5	5	4	4	4	4	4	4	4	4	4	4	3	3	3	3	4	4	4	4	4	38	2	3
5	4	4	4	4	3	4	4	3	4	5	4	4	4	3	4	5	4	3	4	3	4	4	4	3	4	4	5	4	3	4	5	4	4	3	4	3	4	3	3	4	4	5	4	4	4	5	25	1	3
5	5	5	5	5	5	5	1	5	5	5	5	5	5	5	5	5	5	5	5	5	5	5	5	5	5	5	5	5	5	5	5	5	5	5	5	5	5	5	3	3	5	5	5	5	5	5	26	1	3
5	5	5	4	2	4	3	4	5	5	5	3	4	5	4	5	5	5	5	5	4	3	5	5	5	5	5	5	3	4	3	4	4	4	5	4	4	2	4	3	3	4	5	5	5	5	5	26	1	3
5	5	5	5	5	5	5	3	4	4	4	2	2	4	3	4	5	5	5	3	3	3	5	5	5	5	5	5	5	5	5	5	5	4	4	4	5	5	5	5	5	5	5	5	5	5	5	26	1	3
5	5	5	5	3	5	3	3	4	3	3	3	3	4	3	4	3	5	5	4	3	4	5	5	4	5	4	2	4	5	4	4	4	3	4	4	4	5	5	5	5	3	3	4	3	3	2	27	1	3
4	4	4	3	4	4	4	4	4	4	4	4	4	4	4	3	4	4	4	4	4	4	3	4	3	4	4	4	3	4	4	4	4	4	4	4	4	4	4	4	4	4	4	4	4	4	4	28	1	3
3	3	3	3	4	3	3	3	4	4	4	3	4	4	4	3	4	4	3	4	3	3	4	4	4	4	4	4	3	3	4	4	4	3	3	3	3	3	4	4	4	4	4	4	4	4	4	28	1	3
5	4	4	4	3	4	4	3	4	4	4	3	4	3	3	3	4	5	4	4	1	1	4	4	4	4	4	4	3	5	3	4	4	3	4	3	4	4	3	3	4	4	4	4	4	4	3	28	1	3
1	1	1	1	1	1	1	1	1	1	1	3	3	3	2	2	3	2	2	2	3	3	4	4	4	4	4	3	3	4	5	4	4	4	4	4	4	4	4	4	4	4	4	4	4	4	4	35	1	3
4	4	4	4	4	4	4	4	4	5	4	4	3	3	3	4	5	4	5	4	4	3	4	4	4	4	3	5	3	5	3	4	4	4	3	3	5	5	3	3	5	5	5	5	5	5	5	37	1	3
3	3	4	5	5	5	5	5	3	5	5	4	4	4	5	4	3	5	5	5	3	3	3	4	5	5	5	4	4	5	4	4	5	5	5	5	5	5	5	5	5	4	5	5	5	5	5	25	2	3
4	4	4	4	4	4	4	4	4	4	4	4	3	3	3	3	4	4	4	3	4	4	4	4	4	4	4	3	3	3	3	3	3	3	4	4	4	4	4	4	4	4	3	3	3	3	4	26	2	3
3	4	3	3	4	4	4	4	4	4	4	4	3	3	4	4	5	4	5	5	4	3	3	3	3	3	4	4	3	4	4	4	3	2	3	3	3	4	4	4	4	4	4	4	4	4	4	26	2	3
4	3	3	3	4	4	4	4	4	3	3	4	3	3	3	4	4	4	4	3	3	4	3	4	4	4	3	3	4	4	4	4	4	4	4	3	4	4	3	4	3	3	4	3	3	3	4	27	2	3
3	3	4	4	4	4	4	4	3	3	3	3	3	3	3	3	2	4	4	4	3	3	4	5	4	4	4	4	4	4	4	4	5	4	4	4	4	5	4	3	3	4	4	4	4	4	4	28	2	3
3	4	5	4	2	3	5	5	5	3	4	3	4	4	4	3	3	3	4	5	4	4	4	4	3	5	4	5	5	5	4	5	3	4	4	4	4	4	5	4	5	4	4	4	4	3	5	29	2	3
5	5	5	4	4	4	5	4	5	5	5	4	5	4	3	4	2	3	3	3	4	4	5	4	5	4	5	5	4	4	4	5	5	4	4	4	5	4	4	4	5	3	4	4	4	4	4	31	2	3
4	4	5	3	5	5	5	5	4	3	4	2	4	4	4	2	5	3	3	4	4	3	3	4	4	4	4	5	3	4	4	4	4	2	5	5	4	4	4	4	4	4	4	4	4	4	5	31	2	3
4	4	3	4	4	4	2	4	4	4	4	4	4	4	3	2	3	4	3	4	4	4	4	4	4	4	4	3	3	3	3	3	4	4	4	3	3	3	3	4	4	4	4	4	4	4	4	32	2	3
2	1	2	3	2	2	2	2	2	3	3	1	3	3	1	2	2	2	1	2	1	1	2	2	3	3	1	2	2	1	2	3	2	2	2	3	2	4	2	2	3	2	1	3	2	2	3	35	2	3
4	4	4	4	3	3	4	4	4	4	3	3	3	3	3	4	4	4	3	3	2	3	3	4	4	3	3	4	3	4	3	4	3	3	3	3	2	4	4	3	3	3	4	4	4	4	4	38	2	3
4	3	4	3	4	3	4	3	4	4	4	3	3	3	3	3	4	4	4	4	4	4	4	4	4	4	4	5	5	5	5	4	4	4	4	4	4	4	4	4	4	4	4	4	4	5	4	28	1	3
4	4	4	4	4	4	5	4	4	4	4	4	4	4	4	4	4	4	4	4	4	4	4	4	4	4	4	4	4	4	4	4	4	4	4	4	4	4	4	4	4	4	5	5	5	5	5	31	1	3
5	5	4	5	5	4	4	5	5	5	5	3	3	3	4	2	4	2	2	2	4	3	2	3	3	2	4	3	2	5	4	3	4	5	5	4	3	4	4	4	4	4	3	4	4	2	4	31	1	3
3	3	3	3	3	3	3	3	3	3	4	3	3	2	2	2	3	3	3	3	2	2	4	4	4	4	3	4	3	4	4	3	4	3	3	1	3	3	3	4	4	4	4	4	4	4	4	34	1	3
5	5	5	5	4	5	4	5	5	5	5	4	4	4	4	4	5	4	4	4	3	3	4	4	4	4	4	4	4	4	4	4	3	3	3	3	3	4	4	4	4	5	5	5	5	5	5	35	1	3
4	4	4	4	4	4	4	4	4	4	4	4	4	4	4	3	3	3	3	3	3	3	4	4	4	4	4	4	3	3	3	4	4	4	3	3	3	3	3	4	4	3	5	5	5	5	4	35	1	3
4	4	4	4	4	4	4	4	3	3	3	3	3	3	4	3	4	4	4	4	3	3	2	3	2	3	2	2	2	2	2	3	4	2	2	2	2	3	3	3	3	3	3	3	3	3	2	36	1	3
5	5	5	5	4	5	5	4	4	5	4	4	3	3	3	3	3	3	4	4	4	4	5	5	4	4	5	5	5	5	5	5	5	4	3	3	3	4	5	5	3	2	4	5	5	5	5	38	1	3
5	5	5	4	5	5	5	1	4	3	5	2	4	3	3	4	1	5	3	1	1	3	4	4	3	1	4	4	1	5	4	4	4	4	1	1	2	1	4	2	2	4	5	5	5	5	5	27	2	3
2	3	2	5	5	5	2	5	4	5	5	3	3	4	4	3	4	4	5	5	3	3	4	4	5	5	4	4	4	5	5	5	4	4	4	3	4	4	3	4	3	3	4	4	5	5	5	27	2	3
3	3	3	2	2	3	3	2	3	3	3	3	3	3	3	4	4	4	3	3	4	3	4	4	3	4	3	3	3	3	3	4	3	4	4	4	4	4	4	4	4	4	4	4	4	4	4	27	2	3
3	3	3	3	3	3	3	4	5	5	5	4	4	3	3	4	4	4	3	4	3	4	3	3	3	3	4	2	2	2	2	3	2	2	2	2	3	3	3	3	3	3	4	4	4	4	4	27	2	3
4	4	4	3	3	4	3	4	5	5	5	4	3	4	3	4	4	4	4	4	3	4	3	4	3	3	4	5	5	5	5	5	5	4	4	5	5	5	4	4	4	4	4	4	4	4	4	27	2	3
5	5	5	5	5	5	5	5	5	5	5	3	3	3	3	4	5	4	4	4	4	4	4	4	4	4	4	4	4	4	4	4	4	4	3	3	3	3	3	3	4	3	5	5	5	5	5	28	2	3
5	4	5	4	4	4	4	5	5	5	5	4	4	4	5	4	4	5	5	5	5	4	3	3	3	3	4	3	3	3	3	4	3	2	2	3	3	3	2	4	3	3	3	3	3	3	3	28	2	3
4	4	4	3	5	4	3	4	4	2	3	2	3	3	3	3	3	3	2	4	3	3	3	3	3	3	3	3	3	3	4	3	4	4	3	4	3	4	4	4	4	4	4	4	3	5	4	28	2	3
4	4	4	4	2	5	3	1	4	4	4	4	3	3	3	3	4	4	3	3	3	3	4	5	5	4	4	3	3	3	4	4	4	5	5	4	4	4	4	5	5	5	4	4	4	4	4	28	2	3
4	4	2	4	3	4	4	3	4	4	4	3	3	4	3	3	3	3	3	4	3	4	5	5	5	5	4	4	4	5	3	3	3	4	5	3	4	4	4	4	4	4	5	5	5	4	5	29	2	3
4	4	3	4	3	3	3	4	3	4	4	4	4	4	4	4	3	4	3	2	3	3	4	4	3	3	2	2	2	3	3	3	4	3	3	1	4	3	3	3	3	3	4	4	4	4	1	29	2	3
5	4	4	5	4	4	4	4	5	5	4	4	3	3	2	3	3	3	3	4	3	3	3	4	4	3	4	3	3	4	4	4	5	3	4	3	4	4	4	3	4	4	4	4	5	4	4	30	2	3
3	3	4	3	4	5	5	5	5	5	4	3	3	2	2	3	4	4	3	4	5	4	4	4	4	3	3	4	4	4	4	4	3	3	3	4	4	4	3	3	3	2	3	4	5	5	3	30	2	3
3	2	3	4	4	3	4	2	2	3	4	3	3	4	4	4	3	3	4	3	4	3	3	4	3	3	3	4	5	4	3	4	3	4	4	4	4	4	4	4	4	3	4	4	4	4	4	32	2	3
2	4	3	3	4	3	4	4	5	5	5	2	3	3	3	4	4	1	3	4	4	1	4	4	2	4	3	3	1	5	2	2	3	3	3	2	3	3	3	4	4	4	3	4	3	3	4	33	2	3
4	4	4	4	5	4	3	4	4	5	4	3	4	4	4	3	4	4	3	4	4	3	4	3	4	4	4	4	4	4	4	3	4	3	4	3	4	4	4	4	3	4	4	4	4	4	3	33	2	3
3	3	3	3	2	3	2	1	3	3	3	2	2	2	2	2	3	3	3	3	2	2	2	2	2	4	2	3	3	3	3	3	3	3	3	2	3	3	3	3	5	3	4	4	4	4	4	33	2	3
5	5	4	4	2	5	4	4	4	3	3	3	4	4	2	2	2	3	1	1	1	3	5	4	4	5	4	2	4	5	1	3	3	4	5	4	4	4	4	3	5	2	4	4	4	4	2	38	2	3
5	5	5	5	4	4	3	3	5	5	5	3	3	3	3	3	4	4	4	4	4	3	3	3	3	3	3	4	3	4	4	3	3	3	4	4	4	3	3	4	3	3	4	4	5	5	3	26	1	3
3	4	3	4	3	4	5	4	5	5	5	4	4	4	4	4	4	3	3	3	2	3	5	5	4	5	4	4	4	4	4	4	4	5	5	5	5	5	4	4	4	3	5	5	5	5	5	27	1	3
4	3	4	4	3	3	3	3	3	3	3	3	4	4	4	3	3	3	3	3	3	3	3	3	4	4	3	4	3	4	3	4	4	4	3	3	3	3	3	4	3	3	5	5	4	4	4	28	1	3
5	4	5	4	3	5	4	4	5	5	5	3	4	5	4	5	5	5	5	5	4	4	5	5	5	5	5	4	5	5	5	5	3	4	4	3	4	3	4	3	4	5	4	4	4	3	2	30	1	3
5	4	4	5	3	4	3	4	2	4	3	2	4	3	3	4	4	4	4	5	4	5	4	4	4	4	4	5	3	4	3	3	4	4	4	4	4	4	4	4	3	3	4	5	5	5	4	30	1	3
5	5	5	5	5	5	5	2	5	4	4	5	3	3	3	5	5	5	5	5	3	3	5	5	5	5	5	3	3	4	4	4	4	2	5	3	3	3	5	4	3	3	4	4	4	4	3	31	1	3
4	5	4	4	4	4	3	2	4	3	4	3	2	2	4	3	3	3	4	3	4	3	4	3	4	4	5	3	4	3	4	4	3	5	3	4	4	4	3	4	4	4	4	4	4	4	3	32	1	3
4	3	4	4	2	3	5	3	4	4	3	3	3	3	3	3	4	3	4	4	4	4	4	4	4	4	3	4	3	4	4	3	4	4	3	4	4	4	4	3	4	4	4	4	4	3	4	33	1	3
4	4	3	3	3	4	4	3	2	3	4	3	2	3	4	4	3	3	3	3	4	3	4	4	4	4	3	4	3	5	3	4	3	4	3	3	4	3	3	3	2	3	4	4	4	3	4	33	1	3
5	5	5	5	5	5	5	5	5	5	5	3	3	3	3	3	3	3	3	3	3	3	5	4	4	5	4	5	4	5	5	5	3	3	5	3	4	5	5	5	5	5	5	5	5	4	5	34	1	3
4	4	4	4	4	4	4	4	4	4	4	3	4	4	4	4	4	4	4	4	3	4	3	4	4	4	4	4	3	3	3	4	4	3	4	2	4	4	5	5	5	4	5	5	5	4	4	25	2	3
3	4	3	4	4	4	5	3	4	4	4	3	3	3	3	3	2	3	3	2	2	2	3	2	2	3	2	3	2	3	3	3	2	2	3	3	3	4	4	4	5	3	4	4	4	4	3	25	2	3
4	4	4	4	4	3	4	3	4	3	3	4	4	4	4	4	4	4	2	2	3	3	5	5	5	4	4	3	3	3	3	3	3	3	3	3	3	3	4	4	4	4	4	4	4	4	4	27	2	3
4	4	4	4	4	4	4	4	4	4	4	3	3	3	3	3	3	3	3	3	3	3	4	4	4	4	4	4	4	4	4	4	4	4	4	4	4	4	4	4	4	4	5	5	5	5	4	28	2	3
5	5	5	5	5	5	5	5	5	5	5	3	3	3	3	5	5	5	5	5	5	3	5	5	5	5	4	1	1	4	1	1	5	1	1	1	5	5	5	5	5	5	5	5	5	5	3	28	2	3
3	5	4	3	5	5	5	5	4	2	3	3	3	3	4	3	3	4	3	4	3	2	4	4	4	3	3	3	4	3	3	3	3	3	3	3	3	3	3	3	4	3	5	4	4	4	5	28	2	3
4	4	4	4	5	4	4	4	4	3	4	4	3	4	3	3	3	4	3	3	3	3	4	4	4	4	4	4	4	4	4	5	5	4	3	4	4	5	4	3	5	4	3	4	3	3	4	29	2	3
3	3	2	4	4	4	4	3	3	3	3	3	3	3	3	3	3	3	4	2	2	2	4	4	3	3	4	3	3	3	2	4	4	3	4	4	4	4	4	4	4	4	4	4	4	4	4	29	2	3
4	4	3	3	3	4	3	3	4	4	3	3	4	3	4	3	3	4	3	3	4	4	4	4	4	3	4	3	2	4	2	3	2	3	2	1	3	4	4	3	3	4	4	4	4	4	5	29	2	3
5	5	5	5	5	4	5	3	5	5	5	2	5	5	4	5	5	4	5	4	5	5	5	5	5	5	5	5	5	4	4	1	1	3	1	4	2	5	3	1	4	2	5	5	5	5	5	29	2	3
3	3	3	3	3	4	4	4	4	4	4	3	3	3	3	3	3	3	4	3	3	2	3	3	3	3	4	4	4	4	4	4	4	4	4	4	3	3	4	3	3	3	4	4	4	4	4	30	2	3
3	5	5	3	5	5	3	2	4	3	3	3	3	3	3	3	3	3	3	3	3	3	5	5	5	5	5	5	3	3	5	5	5	5	5	1	3	3	3	3	3	3	5	5	5	5	5	32	2	3
3	4	4	4	4	5	5	4	4	5	5	3	3	4	3	3	5	4	4	4	3	3	4	4	4	3	3	4	3	4	4	4	4	3	4	3	3	4	4	3	4	4	5	4	4	4	4	35	2	3
4	4	4	4	4	4	4	4	3	3	4	4	4	4	4	3	4	3	3	4	2	4	4	4	3	3	4	3	2	3	3	3	4	4	4	4	4	4	4	4	4	4	4	4	4	4	4	35	2	3
4	3	3	3	3	3	3	3	3	3	2	3	3	3	3	3	3	3	2	2	2	3	3	3	2	3	2	3	3	4	3	3	3	2	3	2	3	3	4	3	4	3	5	5	5	5	4	35	2	3
3	4	5	3	4	3	4	5	4	5	3	5	4	4	5	4	5	3	5	4	4	4	5	5	5	5	5	4	4	4	4	4	4	4	5	5	5	5	5	5	4	4	5	5	5	4	4	35	2	3
3	3	3	3	3	3	3	3	3	3	3	2	2	2	2	2	4	2	2	3	3	3	2	3	3	3	4	5	5	5	4	4	4	3	4	4	4	4	4	4	4	4	4	4	4	4	4	29	1	3
3	3	2	2	3	2	4	3	3	3	3	4	3	3	3	4	3	4	4	2	3	3	4	4	4	4	3	3	4	4	4	4	4	5	5	5	4	4	4	4	4	5	5	4	4	4	4	31	1	3
4	4	5	4	4	5	4	5	4	4	5	4	5	4	4	5	4	4	4	4	5	5	5	4	5	5	4	4	4	5	4	4	4	5	5	4	4	4	5	5	5	4	4	4	4	4	4	32	1	3
3	3	5	5	1	1	1	5	5	5	5	5	5	1	5	3	5	5	5	3	1	3	1	3	1	3	2	5	3	5	5	5	3	3	5	1	3	5	5	3	5	5	5	5	4	5	5	34	1	3
5	5	5	5	5	5	5	5	5	5	5	5	5	5	5	3	1	1	3	1	1	4	5	5	5	5	5	5	1	5	3	5	3	1	5	1	5	5	5	2	2	2	4	4	4	4	2	35	1	3
4	4	4	3	3	4	4	3	3	3	3	2	2	2	3	2	4	4	4	4	2	4	4	4	4	4	4	5	3	5	3	3	2	2	4	2	3	4	4	4	4	4	5	5	5	5	5	36	1	3
4	4	3	4	5	3	4	4	5	5	5	4	5	5	4	5	4	4	5	5	5	5	5	5	4	5	5	5	4	4	4	5	4	5	3	4	5	4	3	3	4	4	5	4	4	4	5	37	1	3
3	4	4	3	4	5	3	3	3	4	3	3	3	4	3	4	4	3	2	3	4	4	3	4	4	3	4	4	3	2	3	4	4	4	3	3	4	4	4	4	3	3	3	3	3	3	4	38	1	3
3	3	3	3	3	3	3	3	3	3	3	3	3	3	3	3	3	3	3	3	3	3	4	3	3	4	4	4	3	4	3	3	4	3	3	3	4	3	3	3	3	4	4	3	3	4	4	41	1	3
2	3	3	4	3	3	3	3	4	4	4	4	4	4	4	3	3	3	4	4	4	4	4	4	4	4	4	3	3	4	4	4	4	4	4	4	4	4	4	4	4	4	4	4	4	3	3	28	2	3
3	2	2	3	4	4	4	2	3	3	3	2	2	3	2	2	2	3	4	3	2	3	3	3	3	3	3	2	2	3	2	3	3	2	4	4	4	3	3	3	3	3	4	4	3	3	4	28	2	3
5	5	5	5	5	5	5	5	5	5	5	3	4	4	3	4	5	4	5	5	2	4	5	5	5	5	5	4	3	4	2	4	5	4	5	3	5	5	5	5	5	5	5	5	5	5	5	28	2	3
4	4	4	4	4	4	4	3	4	3	3	2	3	3	2	1	3	3	2	1	2	3	3	3	3	3	3	3	3	3	4	4	4	3	3	2	3	3	4	4	5	4	4	4	4	4	3	29	2	3
4	4	4	3	4	5	5	4	5	5	4	5	4	5	5	4	4	4	4	4	5	5	4	4	4	5	5	5	4	5	5	4	5	5	4	5	4	4	5	5	4	5	5	5	5	5	3	31	2	3
3	3	3	3	3	3	3	3	2	2	2	2	3	3	3	3	3	3	3	1	2	1	3	2	2	3	1	5	1	1	1	2	5	3	5	2	3	3	3	3	1	5	5	5	4	3	4	31	2	3
4	4	3	3	3	4	3	4	4	4	4	3	3	3	3	4	4	4	4	3	3	3	3	3	4	4	3	3	2	3	3	3	3	4	4	3	4	3	3	3	4	3	3	3	2	3	3	27	1	3
5	5	5	5	3	4	5	4	5	5	5	3	4	4	3	5	5	5	5	5	3	2	4	4	4	4	4	5	5	5	5	5	5	4	4	5	5	5	5	5	5	5	4	4	4	4	5	30	1	3
5	5	5	5	5	5	3	1	5	4	4	2	2	3	3	5	4	4	1	1	3	3	4	3	4	4	4	4	5	5	4	5	4	4	3	3	3	2	3	3	3	5	4	4	4	4	4	31	1	3
3	3	3	3	3	3	3	3	4	4	4	4	4	4	4	4	4	4	4	4	4	4	3	3	3	4	4	4	4	4	3	3	3	3	3	3	4	4	4	5	5	5	4	4	4	4	4	32	1	3
4	4	4	4	4	4	4	4	4	4	4	3	3	3	3	3	4	4	4	4	3	3	4	4	4	4	4	4	4	4	4	4	4	4	4	4	4	4	4	4	4	4	4	4	4	4	4	32	1	3
5	5	5	4	4	4	5	5	5	5	5	3	3	3	3	5	4	4	4	4	5	5	4	4	4	4	4	4	4	3	3	3	4	3	3	3	3	3	3	3	3	3	4	4	4	4	4	34	1	3
3	4	3	4	4	3	4	4	4	3	4	3	4	4	3	4	5	3	4	3	4	4	4	3	4	3	4	3	4	3	4	3	3	4	3	3	4	4	4	3	4	3	5	4	5	4	5	28	2	3
3	3	3	3	4	4	2	3	2	3	3	3	3	3	3	3	3	4	3	4	4	3	2	2	2	2	2	2	3	2	2	2	2	3	2	3	2	3	3	2	2	2	2	2	2	3	2	28	2	3
5	5	5	5	5	5	5	5	4	4	5	4	4	4	4	3	4	4	4	4	3	4	4	4	4	4	4	4	4	4	4	4	4	4	4	4	5	4	5	4	4	4	4	4	5	4	4	30	2	3
3	4	3	5	4	4	3	5	5	5	4	2	3	3	3	3	1	3	1	2	2	3	4	4	5	4	4	3	3	4	4	3	4	3	4	3	3	4	4	2	2	2	5	5	4	3	4	31	2	3
5	5	5	5	5	5	5	5	3	3	3	2	2	4	4	4	3	5	3	2	2	4	2	3	2	2	2	3	3	3	4	4	3	2	3	3	2	2	3	1	1	1	3	3	3	3	3	33	2	3
5	4	3	2	3	3	4	5	4	3	4	2	2	3	2	4	3	2	4	3	2	3	2	2	3	4	4	3	2	2	4	4	5	3	3	5	3	4	2	4	3	5	1	1	2	2	2	34	2	3
4	4	4	3	3	3	3	3	4	4	4	3	3	3	3	3	4	4	3	2	3	3	3	3	3	3	3	3	3	3	3	3	3	3	3	3	4	4	4	3	3	3	4	3	4	3	3	30	1	3
5	5	5	3	2	5	5	4	5	5	5	4	4	5	4	2	5	5	3	2	5	5	4	5	5	4	5	5	3	3	3	5	3	3	3	2	5	5	3	3	5	4	4	4	4	4	4	35	1	3
5	5	5	5	5	5	4	4	4	4	4	4	4	4	4	4	4	4	4	4	4	4	4	4	4	4	4	4	4	4	4	4	4	4	4	4	4	4	4	4	4	4	4	4	4	4	4	38	1	3
2	3	2	4	4	5	4	4	5	5	5	3	3	4	4	2	3	3	2	3	2	4	4	4	4	4	3	4	3	4	3	3	5	4	4	3	4	4	4	4	4	3	4	4	4	3	3	31	2	3
4	4	4	4	4	4	4	3	5	4	4	4	4	4	4	4	4	4	4	4	4	3	4	4	4	4	4	4	4	4	4	4	4	4	4	4	3	4	4	4	4	4	4	4	4	4	4	40	2	3
5	5	5	5	3	4	2	5	5	3	4	4	5	3	4	5	4	5	5	5	5	5	4	4	4	5	5	5	5	5	5	5	5	5	5	5	5	5	4	5	3	5	5	4	3	5	4	37	1	3
4	4	4	4	4	4	4	4	4	4	4	4	4	4	4	3	3	4	4	4	3	3	3	3	4	3	4	3	3	3	3	4	4	4	4	3	3	3	4	4	4	3	3	4	4	4	4	31	2	3
5	5	5	5	5	5	5	5	5	5	5	5	5	5	5	5	5	5	5	5	5	5	5	5	5	5	5	5	5	5	5	5	5	1	5	2	5	5	5	5	5	5	5	5	5	5	5	31	2	3
3	4	3	4	4	4	4	4	4	4	4	3	4	4	4	3	4	4	4	3	4	4	3	4	3	3	4	4	4	3	3	4	3	3	4	4	3	3	4	3	4	4	4	4	4	4	4	33	2	3
4	4	4	4	4	4	5	3	5	5	5	3	5	5	5	5	5	3	3	3	2	2	3	4	4	3	3	3	1	2	3	5	4	4	4	2	2	2	2	4	5	4	4	4	4	4	4	34	2	3
4	4	5	5	3	4	5	3	4	4	3	1	2	3	3	3	4	4	3	3	3	3	4	4	4	4	3	2	2	4	3	4	3	2	5	3	3	4	4	4	5	5	4	4	5	5	3	34	2	3
5	5	5	5	5	5	5	5	4	4	4	4	3	3	2	3	3	3	3	3	2	4	4	4	4	4	3	3	2	4	3	4	2	4	5	3	5	5	5	5	5	5	5	5	5	5	3	35	1	3
5	3	4	3	4	3	4	3	3	3	4	3	4	3	5	4	5	4	5	4	5	5	4	3	4	5	4	3	4	5	3	4	5	5	5	4	5	4	3	4	4	5	4	4	4	4	4	35	1	3
2	2	1	1	2	2	2	1	5	5	5	2	2	3	3	3	5	5	5	5	5	3	3	3	3	4	3	3	2	2	3	4	2	2	2	1	2	5	5	5	5	5	4	4	4	3	2	56	1	3
5	4	5	5	2	5	3	3	5	5	5	4	4	4	3	3	5	3	3	3	3	3	4	3	4	4	3	4	2	4	4	4	4	2	2	3	3	3	4	4	4	4	5	5	5	4	3	35	2	3
4	4	3	3	4	4	4	4	5	5	4	3	3	3	3	2	4	4	4	5	4	3	4	3	4	4	4	5	4	5	4	4	5	5	3	3	5	3	5	3	2	2	4	4	4	4	5	35	2	3
1	2	1	2	2	1	1	1	2	3	2	2	2	2	2	3	2	1	2	2	2	3	2	2	2	2	2	2	2	2	2	2	2	3	2	2	1	2	2	2	1	2	2	2	2	2	2	34	1	3
4	4	3	4	3	4	4	4	4	3	4	3	3	3	4	3	4	3	4	3	4	3	3	3	4	4	3	4	4	4	4	4	3	3	3	3	3	3	3	3	4	4	4	4	4	4	3	42	1	3
4	4	4	4	4	4	3	2	5	5	5	4	5	4	4	3	5	5	5	5	5	4	4	5	5	4	3	4	3	3	3	3	4	4	4	4	4	3	4	4	4	4	5	5	5	5	4	33	2	3
5	5	5	4	5	4	5	3	5	5	5	3	3	4	4	5	5	5	5	4	4	3	5	5	4	5	5	5	5	5	5	5	5	5	5	3	5	5	5	5	5	5	5	5	5	5	5	40	2	3
3	4	4	4	3	4	5	3	4	4	5	2	1	2	2	3	5	3	5	5	2	1	4	3	3	3	3	3	5	5	5	5	4	3	5	4	4	5	5	5	5	4	5	5	5	4	5	37	1	3
4	4	5	5	3	5	5	5	5	5	5	3	4	4	4	4	5	5	4	5	3	3	4	4	4	4	3	3	3	3	3	4	3	3	3	3	3	4	4	4	4	4	4	4	4	4	4	34	2	3
4	5	5	3	3	3	4	3	4	4	3	4	4	4	4	5	5	5	5	4	4	5	5	4	5	4	5	5	5	4	5	5	4	5	4	4	5	5	5	4	5	5	5	5	5	5	5	34	2	3
3	3	2	4	3	3	3	2	4	2	4	2	3	2	4	3	2	3	2	3	4	5	2	3	4	3	2	3	2	3	3	2	3	2	3	2	3	3	3	2	4	4	3	3	4	3	3	37	2	3
4	4	4	4	4	4	2	3	4	4	4	3	4	4	3	4	3	4	4	3	2	3	4	3	4	4	4	4	2	2	2	2	3	4	3	1	3	3	3	3	5	3	4	4	4	4	4	35	1	3
3	3	3	3	3	3	3	3	4	4	4	4	4	4	4	4	4	4	4	4	4	4	4	4	4	4	4	4	4	4	3	3	3	4	4	4	4	5	5	3	3	4	5	5	5	5	5	44	1	3
3	3	4	4	5	5	5	5	5	5	5	4	4	4	4	4	5	4	4	4	4	4	5	5	5	5	4	4	4	4	4	4	4	3	4	4	4	4	4	4	4	4	5	5	5	5	5	35	2	3
2	2	5	5	1	2	4	2	4	4	4	1	2	2	1	4	4	4	5	5	3	2	2	4	4	3	4	4	3	4	2	4	4	2	3	4	4	3	4	4	4	4	4	4	4	3	3	37	2	3
5	5	4	3	4	4	3	4	5	4	4	5	4	3	4	5	4	3	4	4	4	4	3	4	4	5	5	4	5	4	4	4	3	4	3	5	4	4	5	4	3	4	4	4	5	5	5	39	1	3
5	5	5	5	5	5	5	5	5	4	3	2	1	2	3	3	4	3	4	4	4	2	4	3	3	4	5	5	1	2	1	3	5	2	2	1	3	3	3	4	4	4	4	4	4	4	4	40	1	3
5	5	4	5	5	4	4	4	5	5	4	4	4	5	4	5	2	3	5	4	3	3	3	4	4	4	5	4	4	4	5	4	5	5	5	4	5	4	5	4	4	4	4	5	4	4	4	35	2	3
5	5	5	5	5	5	5	5	5	5	5	4	5	5	4	4	5	4	4	4	5	4	3	3	3	4	3	4	3	3	3	2	3	3	3	3	3	4	4	3	3	3	4	4	4	4	4	38	2	3
3	4	3	4	4	3	3	4	4	4	4	3	3	3	4	3	2	3	3	4	3	4	3	3	3	4	3	2	3	3	2	3	4	3	3	2	3	4	3	3	3	4	4	3	3	3	3	38	1	3
5	5	5	5	5	5	3	3	5	4	4	4	3	3	3	3	4	3	4	4	4	3	4	4	4	4	4	4	2	4	2	4	4	3	4	4	4	4	4	4	4	4	3	4	4	4	4	39	1	3
5	5	5	4	2	3	3	3	4	4	4	2	2	2	2	4	3	3	3	3	3	3	4	4	4	4	3	4	4	4	4	3	4	5	4	3	4	4	4	4	5	4	4	4	4	4	4	39	2	3
5	5	5	5	5	5	5	5	5	5	4	3	3	3	4	4	4	4	4	4	4	4	5	5	5	5	5	3	4	4	4	4	4	4	4	4	4	4	4	4	4	4	5	5	5	5	3	39	2	3
5	5	5	5	5	5	5	5	5	5	5	2	3	3	3	3	4	4	5	5	3	3	4	4	4	4	4	5	3	4	5	3	4	4	4	1	3	4	3	2	1	4	4	4	4	4	2	55	2	3
4	5	4	5	5	5	4	4	4	5	5	4	5	4	5	5	5	4	5	5	4	4	5	5	5	5	5	5	5	5	5	4	5	5	4	5	5	5	5	5	5	4	5	5	5	5	5	37	2	3
4	4	4	4	4	4	4	4	3	4	4	3	3	4	4	4	5	5	4	5	5	4	4	5	5	4	4	5	3	5	5	5	5	4	4	5	4	3	3	3	4	4	3	4	4	3	4	39	2	3
4	4	4	4	4	4	4	4	4	3	4	4	3	3	4	4	4	3	4	4	4	4	4	4	4	4	4	5	5	5	4	4	4	4	4	4	4	4	3	2	4	4	4	4	4	4	5	40	2	3
5	5	5	5	5	5	5	5	5	5	5	4	4	4	4	5	5	5	5	5	5	4	5	5	5	5	5	3	1	4	5	5	5	4	5	5	5	5	5	5	1	5	5	5	5	5	5	39	1	3
3	3	4	4	4	4	3	4	4	3	4	4	3	2	2	2	3	2	4	4	2	3	4	5	4	3	4	3	3	3	4	5	5	4	4	1	3	3	3	3	3	3	5	5	5	4	4	41	1	3
4	4	5	5	5	4	3	3	5	5	5	4	3	4	4	3	4	5	4	4	3	3	3	3	3	3	3	3	3	4	3	4	4	3	3	1	3	4	4	3	3	3	4	5	5	5	3	41	1	3
5	5	5	5	4	4	4	4	5	4	4	4	4	4	4	4	4	4	3	3	3	2	3	5	3	4	5	4	5	4	3	3	3	3	3	3	3	3	3	5	5	5	4	4	4	4	4	41	2	3
5	5	5	5	5	5	5	5	5	5	5	3	3	3	3	4	4	4	4	4	4	3	5	5	5	5	5	5	5	5	5	5	5	5	5	5	5	5	5	5	5	5	5	5	5	5	5	41	2	3
5	5	4	4	4	4	4	4	5	4	5	5	4	5	5	4	5	4	5	4	5	5	4	4	5	4	4	5	4	4	4	4	4	4	4	4	4	3	4	4	4	4	4	4	4	4	4	41	2	3
3	3	3	3	5	4	5	3	5	5	5	2	2	2	2	4	5	5	5	5	4	3	5	5	5	5	5	5	5	5	5	5	5	5	5	1	5	5	5	5	5	5	4	4	4	4	4	41	2	3
3	5	5	5	5	5	3	5	5	5	5	3	5	5	5	5	5	5	4	5	5	5	5	5	5	5	5	5	3	5	5	4	5	3	4	1	3	5	5	5	5	5	4	5	5	4	5	41	1	3
2	2	2	4	3	1	1	5	4	3	3	4	4	5	5	4	5	5	5	4	4	5	4	5	5	4	4	5	5	5	5	5	4	3	5	2	3	5	5	4	5	4	5	5	5	5	5	47	1	3
5	5	5	4	3	5	4	3	5	4	4	4	4	4	4	4	5	5	4	4	4	4	4	5	4	5	4	3	2	4	2	4	4	3	5	5	5	5	5	4	4	5	5	5	4	4	4	51	1	3
4	4	4	4	4	4	4	4	4	4	4	2	3	3	3	3	4	4	4	3	3	3	4	4	3	4	3	3	3	4	3	3	4	2	3	3	3	4	4	4	4	4	4	4	4	4	4	41	2	3
4	4	4	3	4	3	3	2	3	4	4	3	3	4	4	3	3	2	3	3	3	3	3	3	3	3	3	3	3	3	2	4	3	3	2	3	3	3	3	3	3	3	5	5	4	4	5	45	1	3
4	4	4	4	3	3	3	3	3	3	4	3	3	3	3	2	3	4	3	3	4	3	3	3	3	3	3	4	3	3	3	4	3	2	3	3	3	3	3	3	3	3	3	3	3	3	3	45	2	3
4	5	4	4	4	4	4	4	4	5	4	5	3	2	3	3	4	4	4	4	3	2	5	5	5	5	5	5	4	5	3	4	5	5	5	5	5	5	5	5	5	5	4	4	4	4	4	46	2	3
4	4	4	3	5	5	5	3	4	4	4	4	4	4	4	5	5	5	5	5	4	4	5	5	5	5	5	4	4	4	3	4	4	3	4	4	4	4	5	3	5	5	4	5	5	4	5	47	1	3
5	5	5	4	4	4	4	4	4	4	4	3	3	3	3	3	5	5	4	5	3	5	5	5	5	5	5	5	5	5	5	5	5	4	4	2	4	4	4	3	3	4	5	5	5	5	5	47	1	3
4	4	4	5	4	4	5	5	5	5	5	5	4	5	5	4	5	5	5	4	5	4	4	4	4	4	5	3	4	5	4	4	5	5	5	5	3	5	5	5	4	4	5	5	5	5	5	48	2	3
4	4	4	3	3	4	2	4	4	4	4	3	3	3	3	3	4	4	4	5	4	3	4	4	4	3	4	3	3	3	3	3	3	4	4	2	3	4	4	4	4	4	3	3	3	4	3	47	1	3
4	4	5	4	5	4	5	4	4	4	4	4	5	4	5	5	5	4	4	4	4	4	4	4	4	5	5	5	5	5	5	4	4	5	4	5	4	4	4	4	5	4	4	4	4	4	5	60	1	3
3	3	3	4	3	3	3	4	4	4	4	3	4	2	2	2	3	4	4	3	4	4	1	3	4	3	2	2	2	2	2	3	4	3	3	2	2	3	2	3	3	3	3	4	3	4	3	51	1	3
4	4	4	4	4	4	4	4	4	3	4	3	3	4	4	4	5	4	4	4	4	4	4	5	5	3	4	5	4	5	4	4	5	4	4	4	4	4	4	4	4	4	4	4	4	4	4	54	1	3
4	4	4	4	4	4	4	5	5	5	5	5	5	5	5	5	5	5	5	5	5	5	4	4	4	4	4	5	5	5	5	5	5	4	4	4	4	4	4	4	4	4	5	5	5	5	5	44	2	3
5	5	5	5	5	5	5	5	5	5	5	5	4	4	5	5	5	5	5	5	5	5	5	5	5	5	5	5	5	5	5	5	5	4	5	5	5	4	5	4	3	5	5	5	5	5	5	58	1	3
3	3	3	3	3	4	3	4	3	3	4	3	3	3	3	4	3	4	3	3	4	3	3	3	3	4	3	5	5	4	3	4	4	4	3	1	4	3	3	3	4	4	3	3	5	5	5	59	1	3
4	4	4	4	3	4	4	4	4	4	4	3	3	3	3	3	3	3	3	3	3	3	4	4	4	4	4	3	3	4	4	4	4	3	4	4	4	5	5	4	4	4	4	4	4	4	4	24	1	4
4	4	3	5	4	3	3	2	4	3	5	3	2	2	3	3	5	5	3	4	3	3	4	4	4	3	3	3	3	4	4	4	3	2	4	3	3	4	4	4	3	4	3	3	3	3	3	25	1	4
3	4	3	5	3	3	3	3	2	2	2	3	3	3	2	3	2	2	2	2	3	3	2	4	4	2	4	3	2	3	2	2	2	2	3	2	3	2	2	3	3	3	4	4	4	4	3	25	1	4
4	4	4	4	4	4	4	4	4	3	3	4	4	4	4	4	4	4	4	4	4	4	5	5	5	5	4	4	4	5	4	4	5	5	5	5	5	5	5	5	5	5	5	5	5	4	5	26	1	4
5	5	5	5	5	5	5	5	5	4	5	3	3	3	3	3	3	3	3	3	4	3	5	5	5	5	5	4	4	4	4	4	4	5	5	4	3	3	5	5	5	5	5	5	5	5	5	26	1	4
5	4	4	5	4	4	4	4	4	5	4	4	5	4	4	4	5	4	4	4	4	5	4	5	5	5	4	4	5	4	4	4	5	5	5	5	4	5	5	5	5	5	4	5	5	4	4	27	1	4
3	3	4	4	3	3	3	3	3	4	4	3	3	4	4	3	3	3	3	4	2	2	3	3	2	2	4	3	2	4	4	3	2	2	3	3	3	3	2	2	2	4	3	3	3	2	2	27	1	4
5	5	5	4	4	4	4	4	3	3	4	3	4	4	3	3	3	3	4	3	3	3	4	5	5	5	5	5	4	5	4	4	5	5	5	5	5	5	5	4	4	4	5	5	5	5	4	27	1	4
5	5	5	3	3	3	3	3	3	3	3	2	4	3	4	3	2	1	1	3	2	3	4	3	2	3	4	3	4	5	4	4	4	3	3	3	2	5	5	2	2	2	5	5	5	5	5	27	1	4
4	4	4	4	2	3	4	4	4	4	3	3	3	3	3	2	4	4	4	2	3	3	4	4	3	4	3	3	3	3	3	3	4	3	4	3	3	3	3	5	5	3	4	4	4	5	5	28	1	4
3	3	3	3	3	4	4	4	3	3	3	2	3	3	2	3	3	3	2	3	3	3	4	3	3	3	3	3	3	4	3	3	3	4	3	4	3	3	3	3	3	4	3	3	4	3	3	28	1	4
3	2	2	4	3	4	2	4	2	2	1	2	3	3	4	4	4	1	3	4	4	4	3	2	2	3	3	3	2	3	2	2	2	1	3	3	4	4	4	3	3	2	4	4	4	4	3	29	1	4
3	4	4	4	5	5	3	4	5	5	5	3	3	4	3	3	4	5	4	3	3	2	4	5	5	5	5	5	4	4	4	5	5	4	5	4	5	5	5	5	5	5	4	4	4	4	4	31	1	4
3	3	4	3	3	4	3	4	4	2	3	3	3	2	3	3	2	3	4	3	4	3	3	4	3	3	3	4	3	3	2	4	3	3	4	3	3	3	4	4	2	3	4	3	3	3	3	33	1	4
2	2	3	4	4	4	4	4	3	3	3	2	2	2	2	2	2	2	2	2	2	2	2	2	3	3	3	3	2	3	2	2	3	3	4	3	3	3	3	3	4	4	3	3	3	3	3	34	1	4
4	4	4	4	3	4	3	4	4	3	3	3	3	3	3	3	4	4	4	4	3	3	4	4	4	3	4	3	3	3	3	3	3	3	4	3	4	3	4	3	3	3	4	4	4	4	4	34	1	4
4	4	4	5	5	5	5	5	4	4	4	4	2	2	2	2	2	2	4	4	2	3	3	3	3	3	3	4	3	3	3	3	3	3	3	3	3	3	3	3	3	3	4	4	4	3	3	34	1	4
3	4	4	5	4	4	5	5	5	5	5	4	3	3	4	4	4	3	5	2	2	3	4	4	3	3	4	3	3	3	4	4	3	3	4	4	4	5	3	5	5	4	5	5	5	4	4	34	1	4
4	4	5	3	3	4	3	3	4	3	3	2	3	3	3	4	5	4	4	5	5	3	3	4	3	4	2	3	3	3	4	5	4	2	3	3	4	4	5	3	3	4	3	4	4	3	4	37	1	4
4	4	4	4	5	4	4	4	4	4	5	3	3	3	4	3	4	3	4	3	4	3	4	3	4	4	4	4	3	4	4	3	3	3	4	4	4	4	3	3	4	4	3	3	4	4	4	40	1	4
2	3	3	2	3	3	2	3	3	3	2	2	3	3	2	3	3	2	3	2	3	2	2	3	2	2	2	3	2	2	3	2	2	3	2	3	2	2	3	2	2	2	3	3	3	3	2	41	1	4
5	5	5	5	5	5	5	5	5	5	5	5	4	4	4	5	5	5	5	5	5	5	5	5	5	5	5	5	5	5	5	5	5	5	4	5	5	5	5	5	5	5	5	5	5	5	5	41	1	4
4	5	4	5	2	4	3	2	4	4	4	3	2	3	3	4	4	4	4	4	2	3	3	4	4	4	4	4	4	4	4	5	4	5	4	4	4	5	5	5	5	5	4	4	4	4	4	24	2	4
1	1	1	3	1	5	3	5	3	3	4	3	3	5	5	3	5	3	3	5	4	3	5	5	5	5	5	3	3	3	5	5	5	3	5	5	5	5	5	3	3	5	5	5	5	5	5	25	2	4
5	4	3	4	5	4	4	3	4	4	3	2	3	3	2	3	3	4	3	2	2	3	3	2	3	2	3	4	2	3	4	4	3	4	4	4	4	3	4	4	5	3	3	4	4	4	5	25	2	4
4	5	4	4	4	4	4	4	4	4	4	3	4	4	4	4	4	4	4	2	4	4	4	4	4	4	4	4	3	4	4	4	4	4	4	4	4	4	4	4	4	4	4	4	4	4	4	25	2	4
5	5	5	3	3	4	4	3	3	4	4	3	3	3	4	4	4	3	4	4	3	4	4	4	4	4	4	3	4	4	4	5	4	4	4	4	4	4	5	5	4	4	5	5	5	5	5	25	2	4
4	4	4	4	4	4	4	4	4	4	5	3	3	3	3	3	4	4	4	4	4	3	4	4	4	4	4	3	3	4	4	4	4	3	4	4	4	4	4	4	4	4	4	4	4	4	4	26	2	4
5	5	5	5	2	4	4	3	5	4	4	2	2	2	3	4	4	4	3	5	5	3	4	4	4	4	3	3	3	4	3	4	4	3	3	4	4	4	4	3	3	2	4	3	4	4	3	26	2	4
4	4	5	4	4	5	3	3	4	4	4	3	2	2	2	2	3	3	3	2	2	3	5	3	3	3	3	4	4	5	5	5	5	3	4	3	4	5	5	5	5	5	4	4	4	4	5	27	2	4
4	4	4	4	2	4	3	5	5	5	5	4	4	4	4	3	5	5	5	4	4	4	4	5	5	3	4	3	3	5	4	4	5	4	5	2	4	3	4	3	4	4	4	5	5	4	5	27	2	4
5	5	5	5	3	5	5	3	5	3	4	3	4	4	4	3	4	3	4	4	3	3	4	4	4	4	4	4	3	4	3	4	4	2	4	3	4	4	4	5	4	5	4	4	4	4	4	27	2	4
3	4	3	4	3	4	5	4	3	4	4	4	4	4	3	4	2	3	3	3	3	3	4	3	4	4	4	2	3	3	4	4	4	4	3	3	4	3	4	2	3	3	5	5	5	5	5	27	2	4
4	4	3	4	4	3	3	4	4	3	4	3	4	4	4	5	4	3	2	2	3	4	3	3	4	4	4	5	2	4	2	3	4	2	3	2	2	3	3	3	4	3	4	3	4	5	5	27	2	4
3	3	3	3	3	3	2	3	2	3	3	3	3	3	3	3	3	3	3	3	3	3	3	4	4	3	3	3	3	3	3	3	3	3	3	3	3	3	3	3	3	3	4	4	4	3	3	27	2	4
5	5	5	5	5	5	5	5	5	5	5	4	4	4	4	4	5	5	4	3	4	5	5	5	5	5	5	5	3	3	3	5	5	3	4	3	4	5	5	5	4	4	4	4	4	4	4	28	2	4
5	5	5	5	5	5	5	5	5	5	5	4	5	4	4	3	5	5	5	5	4	5	5	5	5	4	5	5	5	5	4	5	5	3	3	3	3	5	5	5	5	5	5	5	5	4	4	29	2	4
4	5	5	4	4	4	3	3	4	3	3	2	2	2	1	3	3	2	4	5	3	1	5	5	5	5	3	3	4	4	4	4	5	2	3	4	3	5	5	5	5	4	5	5	5	5	5	29	2	4
5	5	5	5	1	5	3	5	5	5	5	3	5	4	5	3	5	5	5	3	4	5	5	5	5	5	5	5	4	5	4	4	5	5	5	5	5	5	5	5	5	5	5	5	5	5	5	29	2	4
3	3	3	5	4	4	4	4	5	5	5	3	3	3	3	3	3	3	3	3	3	3	4	4	4	5	5	4	4	4	4	4	4	4	4	4	4	4	4	4	4	4	4	4	4	4	4	30	2	4
3	4	4	4	4	4	3	3	3	3	3	4	4	3	4	4	3	4	4	4	3	3	4	3	3	3	4	3	4	4	3	3	3	4	4	4	4	4	4	4	4	4	4	4	4	4	4	32	2	4
5	5	5	5	5	5	5	5	5	5	5	3	3	3	4	5	5	3	2	4	3	4	4	4	4	4	5	5	5	5	4	2	4	4	4	4	5	5	5	5	5	5	5	5	5	5	5	34	2	4
3	4	4	4	2	3	4	3	4	4	4	3	3	4	3	4	4	3	4	4	3	3	4	4	3	3	4	3	3	4	3	3	3	2	3	3	4	3	3	4	4	4	4	4	3	3	3	35	2	4
3	2	2	3	3	2	2	2	4	3	3	2	2	2	2	3	3	3	3	3	2	3	3	3	2	3	3	2	2	4	3	3	3	2	4	3	3	3	3	3	3	3	3	3	3	3	3	36	2	4
5	5	5	5	5	5	5	5	4	3	3	2	2	2	2	3	3	3	2	2	1	2	4	5	5	5	2	5	1	5	5	5	1	2	2	1	1	5	5	5	5	5	4	4	4	5	5	40	2	4
5	5	5	5	5	4	4	5	4	4	4	4	5	5	4	4	4	4	5	4	3	4	5	5	5	5	5	4	5	5	4	5	5	4	5	5	4	5	5	5	5	4	5	5	4	5	4	26	1	4
4	4	3	4	4	4	4	4	4	4	4	4	4	4	4	4	4	4	4	4	4	4	4	4	4	4	4	4	4	3	3	4	4	4	4	4	4	4	4	4	4	4	4	4	4	4	4	26	1	4
4	4	5	5	2	4	4	2	4	4	4	3	4	4	4	4	4	4	3	3	3	4	4	4	4	5	3	4	4	4	4	4	4	4	4	4	5	4	4	4	4	4	5	5	4	4	4	27	1	4
5	5	4	3	4	5	4	3	5	4	4	4	4	5	4	4	5	5	4	5	5	5	3	4	4	5	4	5	3	5	4	5	4	5	4	5	4	5	5	4	5	4	3	4	4	5	4	28	1	4
5	5	5	5	3	5	3	1	3	5	3	3	3	2	3	2	3	2	1	2	1	4	3	3	3	2	3	2	1	4	3	3	2	4	5	3	3	3	3	3	3	3	4	5	5	5	3	29	1	4
4	3	4	3	4	3	3	3	4	3	3	4	3	3	4	3	4	3	4	3	3	3	4	3	4	3	3	4	4	3	4	3	4	3	3	4	3	4	3	3	4	3	4	3	3	3	4	30	1	4
3	3	3	3	3	3	4	4	4	4	4	3	3	3	3	4	3	3	2	3	3	3	3	3	3	3	3	3	3	4	3	2	3	3	2	3	3	3	4	3	3	2	4	4	4	4	4	30	1	4
4	4	4	4	4	4	4	4	4	4	4	3	3	3	4	4	4	4	4	4	3	2	4	4	4	4	4	2	3	2	4	4	4	4	4	4	4	4	4	4	4	4	4	4	4	4	4	31	1	4
3	3	3	2	2	2	2	2	2	2	2	1	2	2	2	1	2	3	2	3	4	4	3	3	3	2	2	2	3	3	3	3	3	2	2	3	4	4	4	4	2	3	3	3	3	3	3	36	1	4
3	4	4	3	3	3	3	4	4	4	4	4	4	4	4	4	3	3	3	2	3	4	3	3	4	4	4	3	3	3	4	4	4	3	4	2	3	3	3	2	2	2	4	4	4	4	3	36	1	4
5	5	5	5	5	5	5	3	5	5	5	3	3	4	4	4	5	4	5	5	4	3	5	5	5	5	4	5	4	5	5	5	5	4	5	5	5	5	5	5	5	5	5	5	5	5	5	42	1	4
3	4	3	4	3	4	4	3	5	5	5	4	4	4	4	4	5	4	4	4	4	4	4	4	4	4	4	4	4	4	4	4	4	4	4	4	4	4	4	3	3	4	4	4	4	4	4	26	2	4
3	4	4	3	4	3	4	5	4	4	4	2	2	2	2	3	4	4	4	4	3	3	4	4	4	5	5	4	3	5	5	3	5	4	5	4	5	4	5	4	5	4	4	4	4	4	4	27	2	4
3	4	4	4	4	4	4	2	4	3	3	3	3	3	3	3	3	3	3	3	3	3	3	3	3	3	3	3	3	3	3	3	3	3	3	3	3	3	3	3	3	3	3	3	3	5	5	28	2	4
4	3	4	3	3	4	4	4	4	3	3	3	3	3	3	4	4	3	4	4	3	3	4	4	4	3	4	3	4	4	4	4	4	4	4	3	3	4	4	4	4	4	4	4	4	4	4	30	2	4
2	4	4	4	4	4	4	4	4	3	3	2	4	4	4	4	4	4	4	4	3	3	4	4	3	4	4	4	3	5	4	4	4	3	4	3	3	4	4	4	4	4	4	4	4	4	4	33	2	4
3	3	3	4	2	4	4	4	3	4	3	2	2	2	3	3	4	4	4	4	2	3	4	4	4	4	4	4	4	4	4	4	4	4	4	4	4	4	4	3	3	3	4	4	4	4	4	27	1	4
5	5	5	4	3	4	4	3	4	4	4	3	4	4	4	4	4	4	4	4	3	4	4	4	4	4	4	4	3	4	4	4	4	3	3	3	3	3	3	3	3	3	4	5	4	4	4	28	1	4
5	5	5	5	5	5	5	5	5	5	5	3	3	3	3	3	5	4	5	5	5	3	5	5	5	5	4	1	1	3	1	1	1	5	1	1	1	5	5	5	5	5	5	5	5	5	3	28	1	4
5	5	5	5	4	4	3	4	4	4	4	4	4	4	3	3	4	3	4	4	4	4	5	5	5	5	5	5	5	5	5	5	5	4	5	4	4	4	4	4	4	4	5	5	5	5	5	29	1	4
5	5	5	4	5	5	5	4	5	5	5	2	2	3	3	3	3	2	4	4	4	3	4	5	5	4	4	4	3	3	3	4	4	5	5	4	5	5	4	3	3	4	4	4	4	4	4	29	1	4
4	3	4	4	4	5	4	5	4	5	5	3	4	4	4	5	4	5	4	4	3	3	5	4	5	5	4	5	4	3	3	4	4	4	4	4	5	5	4	4	4	5	4	4	5	4	5	29	1	4
4	4	4	4	3	4	3	4	3	4	4	3	3	4	3	3	4	3	3	4	4	3	3	4	4	3	4	4	4	4	3	4	4	4	4	4	3	4	4	4	4	3	5	5	5	5	5	26	2	4
4	4	5	5	4	5	5	4	4	4	5	4	4	5	4	5	5	4	4	4	5	4	4	5	5	4	4	5	5	4	4	5	4	5	4	5	5	4	4	5	4	4	3	4	3	4	5	26	2	4
1	3	2	4	4	5	4	4	4	4	4	3	3	4	4	1	3	3	2	2	1	3	3	3	4	4	3	2	2	4	2	2	3	3	4	2	3	4	4	3	4	4	4	4	4	4	3	27	2	4
3	2	3	3	2	3	3	3	3	3	3	2	2	2	2	2	3	2	3	2	2	2	3	3	3	2	2	2	2	2	2	3	3	3	3	1	2	2	3	3	3	3	3	3	3	3	3	27	2	4
5	5	5	5	2	3	3	3	5	5	5	3	3	3	3	4	4	4	4	2	4	4	5	5	4	5	5	4	4	4	4	4	4	4	5	4	4	5	5	4	4	4	4	4	4	4	4	27	2	4
4	5	4	5	2	5	5	4	4	4	4	4	4	4	4	3	4	3	4	3	2	3	4	4	4	4	4	4	3	4	4	4	4	3	4	2	3	4	4	4	4	4	4	4	4	4	4	28	2	4
4	5	3	4	4	4	4	3	5	5	5	5	5	5	5	5	5	5	5	5	5	5	5	5	5	5	5	3	4	4	4	4	4	5	5	4	5	5	4	2	2	4	5	5	5	5	5	29	2	4
3	2	2	3	3	2	2	4	2	2	2	3	3	3	3	3	3	2	2	2	3	3	3	3	3	3	3	3	3	3	3	3	3	4	3	3	3	3	3	2	2	2	2	2	2	2	2	27	1	4
5	5	5	5	5	5	5	5	5	5	5	3	4	4	3	2	5	5	5	5	4	3	4	4	2	4	5	4	3	5	5	5	5	5	5	5	3	5	5	3	3	3	4	3	3	3	4	28	1	4
3	3	3	3	3	3	3	3	4	4	4	4	4	4	4	4	4	4	4	4	4	4	4	4	4	4	4	4	3	4	3	4	4	4	4	3	4	4	4	4	4	4	4	4	4	4	4	30	1	4
5	5	5	5	5	5	5	3	5	5	5	3	4	3	4	3	4	3	5	5	3	3	4	5	5	5	4	4	4	4	4	4	4	4	4	3	4	4	4	5	4	4	5	5	5	4	4	30	1	4
3	3	4	4	4	4	4	4	4	4	4	4	4	4	4	4	4	4	4	4	4	4	4	4	5	5	4	5	4	4	4	4	4	4	5	5	4	4	4	4	4	4	4	4	5	5	5	30	1	4
4	5	4	3	3	5	4	5	4	3	2	3	4	3	4	4	3	4	5	4	5	4	4	5	4	4	3	4	5	4	3	4	5	3	4	5	4	5	3	5	4	4	4	3	4	5	4	31	1	4
4	4	5	5	3	3	4	4	4	4	4	3	3	4	4	2	4	4	4	5	3	3	4	4	5	4	4	4	1	4	5	4	5	5	5	4	4	5	5	4	4	4	4	5	5	4	4	31	1	4
5	5	5	5	5	5	5	5	5	5	5	5	5	5	5	5	5	5	5	5	5	5	5	5	5	5	5	5	3	5	5	5	5	5	5	5	5	5	5	5	5	5	5	5	5	5	5	35	1	4
5	4	5	5	3	3	2	4	5	5	5	5	5	5	5	4	5	5	5	5	4	5	4	4	3	5	5	3	4	5	5	5	5	5	5	5	5	5	5	3	3	4	5	5	5	4	4	28	2	4
4	4	4	4	4	4	4	4	4	4	4	3	3	3	3	3	3	3	4	3	4	4	4	4	4	4	4	4	4	4	4	4	3	4	3	4	4	4	4	3	4	3	4	3	4	3	4	28	2	4
5	5	5	5	5	5	4	5	3	3	4	1	1	1	1	5	4	5	5	5	2	2	5	4	3	4	3	4	4	5	4	4	4	4	5	4	5	5	4	4	5	4	5	5	4	5	5	29	2	4
4	4	3	3	4	3	4	4	4	4	4	2	3	3	3	3	3	3	3	3	3	3	3	3	3	3	3	3	3	3	3	3	3	3	3	3	3	3	3	3	3	3	3	3	3	3	3	29	2	4
3	3	3	4	2	4	3	3	2	2	2	2	2	2	2	2	2	2	2	2	2	2	4	4	4	4	3	4	3	3	3	3	4	4	4	2	3	3	4	4	4	4	5	5	5	5	4	30	2	4
3	3	3	3	3	3	3	3	3	3	4	4	3	3	3	3	3	2	2	2	2	3	4	4	3	4	4	5	2	4	4	3	4	3	4	3	4	4	4	3	4	3	4	4	4	4	5	39	2	4
5	5	4	3	2	5	5	4	4	3	4	2	2	3	2	3	3	2	3	2	3	3	4	5	5	5	4	4	1	2	4	5	5	4	4	4	3	3	4	5	5	5	4	4	4	4	4	26	1	4
4	5	5	4	3	3	4	4	3	2	3	3	2	3	2	3	4	4	4	4	2	3	4	5	3	3	4	4	5	4	5	5	5	4	4	3	4	4	4	5	3	3	4	4	4	4	3	30	1	4
4	4	4	4	4	4	4	4	3	4	4	4	3	4	3	4	3	3	4	4	4	4	3	3	4	4	3	4	4	4	4	4	4	4	5	5	4	4	3	3	3	4	4	5	5	5	4	30	1	4
3	4	4	4	4	4	3	4	5	5	5	4	4	4	4	5	5	5	4	4	4	4	5	5	5	5	4	4	3	5	4	4	5	4	5	5	4	5	4	3	3	3	5	5	5	5	5	31	1	4
2	2	2	2	3	1	2	2	2	2	2	2	2	2	2	2	2	2	3	3	2	3	3	3	4	4	4	4	4	4	3	3	4	3	4	3	3	4	4	4	4	4	4	4	4	4	4	31	1	4
3	3	3	4	3	3	2	3	3	3	3	3	3	3	3	3	3	3	4	3	3	4	3	3	3	3	3	3	3	3	3	3	3	3	3	2	4	3	4	4	4	4	3	3	3	3	3	31	1	4
5	5	5	4	4	4	5	4	5	4	4	5	3	5	5	3	3	4	5	3	5	4	5	5	3	5	5	5	4	5	3	4	4	5	4	4	3	5	5	4	4	5	5	5	4	5	5	35	1	4
4	5	4	4	4	5	4	4	4	4	4	3	4	4	3	3	5	3	4	4	3	5	4	5	5	4	4	4	4	4	4	4	4	3	4	3	4	4	4	1	2	4	4	4	4	4	4	29	2	4
4	4	4	4	4	4	4	4	3	3	3	3	3	3	3	3	3	3	3	3	3	3	3	3	3	3	3	3	3	3	3	3	3	3	3	3	3	3	3	3	3	3	4	4	4	4	4	30	2	4
3	4	2	5	4	3	2	2	4	5	3	3	4	4	3	4	4	3	1	5	3	3	3	3	3	4	4	2	2	3	4	4	4	3	3	3	2	3	4	3	4	2	4	4	4	4	2	30	2	4
4	4	4	3	3	4	4	4	5	5	5	4	3	3	3	3	3	3	3	4	3	3	5	5	5	5	5	4	4	3	4	3	4	4	4	4	4	4	4	4	4	4	3	3	3	3	2	37	2	4
4	3	4	4	3	3	5	4	5	5	5	3	3	3	2	3	4	4	4	5	5	3	5	5	4	4	4	3	3	3	3	3	4	4	4	3	4	3	3	5	4	4	4	4	4	4	4	38	2	4
5	5	5	4	4	4	4	4	4	5	4	4	4	4	5	5	4	4	5	4	5	5	5	4	4	4	5	4	4	5	4	3	3	3	4	4	4	4	4	3	4	4	4	3	4	4	4	31	1	4
5	5	5	5	5	5	5	5	5	5	5	1	1	1	1	3	3	3	3	3	2	2	4	3	3	2	3	3	3	3	3	3	2	1	5	2	4	2	3	3	4	2	5	5	5	5	5	32	1	4
3	4	4	5	5	5	4	3	5	5	5	3	4	4	3	4	5	5	5	5	4	3	4	5	5	5	5	5	4	5	5	5	4	5	5	5	5	3	4	5	4	4	4	4	5	4	5	32	1	4
3	2	2	4	3	4	5	4	3	3	3	4	4	4	2	4	5	3	5	4	4	3	4	3	4	3	2	4	2	4	2	4	3	3	3	2	2	3	3	2	5	3	3	3	3	3	4	34	1	4
4	4	4	3	3	5	5	2	5	5	5	3	3	4	4	4	4	5	5	5	5	5	4	4	4	3	3	4	3	4	4	3	4	3	3	4	3	5	5	4	3	3	4	4	4	4	5	29	2	4
4	4	4	4	4	4	4	4	3	3	3	3	3	3	3	3	3	3	3	3	3	3	3	3	3	3	3	1	1	1	3	3	3	1	3	1	3	1	1	1	1	1	3	3	3	5	3	33	2	4
4	4	5	4	5	4	5	5	4	4	4	4	4	5	4	4	4	4	5	4	5	5	4	4	4	4	4	2	3	3	4	4	4	4	4	4	4	5	5	5	5	5	4	4	4	4	4	34	2	4
4	4	5	4	4	3	3	4	4	4	4	2	2	3	2	2	4	3	2	4	2	3	3	4	4	3	2	2	2	2	2	4	3	1	2	2	3	3	3	4	4	3	4	4	4	4	4	34	2	4
3	4	3	4	3	4	3	4	4	3	2	3	3	4	3	4	3	4	3	4	2	4	3	3	4	2	3	3	4	3	4	3	4	3	3	4	3	4	5	3	4	3	2	3	3	4	3	31	1	4
5	5	5	5	5	5	5	3	4	4	4	4	4	3	3	4	4	4	4	5	3	3	4	4	4	4	4	4	4	4	4	4	4	4	4	4	3	4	4	3	3	3	4	4	4	4	4	32	1	4
5	5	4	4	3	2	3	4	3	3	3	2	3	3	3	3	3	4	4	4	3	3	3	3	3	4	2	3	4	3	3	3	3	3	4	4	3	3	4	3	2	3	3	3	4	3	2	32	1	4
2	3	3	3	3	4	3	4	5	5	5	5	3	3	2	3	3	4	2	3	4	3	4	3	2	2	5	2	3	4	5	4	4	3	3	3	4	4	5	3	3	4	4	5	4	4	5	32	1	4
4	4	4	5	5	4	5	3	3	3	4	3	3	3	3	3	4	4	4	4	3	3	4	3	3	3	3	5	5	5	4	5	5	3	4	5	4	4	4	4	4	5	5	5	5	4	4	34	1	4
2	3	2	3	2	4	3	2	1	2	3	2	3	3	3	3	3	3	2	2	2	3	3	3	2	2	3	3	3	3	3	3	3	2	2	1	2	4	4	4	4	3	3	3	3	3	3	29	2	4
3	4	3	4	4	3	3	2	4	4	4	3	3	3	3	4	4	4	4	5	5	3	3	4	3	4	5	5	5	5	5	5	5	4	5	5	5	3	3	5	5	3	4	4	4	4	4	31	2	4
5	5	5	5	4	4	5	4	4	4	4	4	5	5	5	4	5	5	5	5	4	4	5	5	5	5	5	5	5	5	5	4	4	4	4	4	4	4	5	5	5	5	5	5	5	5	5	33	2	4
2	3	3	3	3	4	2	3	4	3	4	3	3	2	3	1	2	3	2	2	2	2	2	2	3	3	3	3	2	3	2	2	3	2	3	2	2	2	3	3	3	3	5	5	5	4	3	34	2	4
4	4	4	3	3	4	3	3	5	5	5	4	4	3	3	4	4	4	2	4	4	4	3	4	3	3	4	3	3	4	4	3	4	3	5	3	4	3	4	3	3	3	4	3	5	4	4	33	1	4
3	5	4	5	5	5	4	4	5	5	5	2	2	3	4	4	4	3	4	5	4	2	4	4	4	3	2	3	3	4	3	3	4	2	3	2	3	4	4	4	2	3	4	4	4	4	5	37	1	4
3	4	3	2	3	3	4	4	3	4	3	2	4	4	3	4	4	4	3	3	3	3	3	4	3	3	3	4	4	4	3	2	3	4	3	4	3	4	4	2	4	3	4	4	4	4	4	39	1	4
4	4	4	4	3	5	4	2	4	4	4	4	4	4	4	4	4	4	4	4	4	4	4	4	4	4	3	4	4	4	4	4	4	4	4	4	4	4	4	4	4	4	4	4	4	4	4	30	2	4
5	5	5	5	5	5	5	5	5	5	5	3	3	3	3	4	4	4	4	4	4	3	3	3	3	3	3	3	3	3	3	3	3	3	3	2	2	3	3	2	3	3	3	3	4	4	4	34	1	4
3	3	3	3	3	3	3	3	4	4	3	4	4	4	3	4	4	4	4	4	4	4	4	4	4	4	4	4	4	4	4	4	4	4	4	4	4	4	3	3	4	4	4	4	4	4	4	34	2	4
4	4	4	4	2	3	2	2	3	3	3	3	3	4	4	1	3	3	3	5	5	3	5	5	5	5	3	3	3	2	2	2	2	2	3	3	3	2	2	3	3	3	5	5	4	4	3	34	1	4
5	5	5	5	5	5	5	5	4	3	3	3	3	3	3	3	4	4	3	3	2	3	2	3	2	2	2	2	3	2	2	3	2	2	2	1	1	3	3	3	3	3	4	4	4	4	4	34	1	4
5	5	5	4	3	4	5	4	4	5	5	4	4	3	5	5	5	3	4	4	3	2	3	4	3	5	1	1	2	4	2	4	3	5	3	5	3	4	2	3	4	2	3	4	4	4	5	34	1	4
4	5	5	5	4	5	5	5	5	5	5	4	5	5	5	2	5	3	5	5	3	2	5	5	3	5	3	5	5	5	5	5	5	4	3	4	4	5	5	5	5	5	5	5	4	5	1	36	1	4
4	4	3	5	3	4	2	4	4	3	3	3	3	3	3	3	4	4	3	5	4	3	3	3	3	4	4	4	4	4	4	4	4	3	3	3	4	4	3	4	4	4	4	4	4	4	3	45	1	4
5	5	5	5	5	5	5	5	5	5	5	4	4	3	3	5	5	4	4	3	3	3	4	4	4	4	3	4	3	4	4	4	4	4	4	4	4	4	4	4	4	3	4	3	3	3	4	31	2	4
3	2	2	3	4	3	3	3	4	2	3	3	3	3	1	2	1	2	3	1	2	3	4	5	5	5	4	4	3	4	3	4	4	3	3	2	3	4	4	3	2	3	4	4	4	4	3	36	2	4
3	3	4	3	3	4	3	3	4	4	4	2	3	4	3	3	4	3	4	5	4	4	3	4	4	4	4	5	4	4	4	3	3	3	3	3	3	4	4	3	3	3	4	5	4	4	3	36	2	4
4	3	4	3	3	4	3	4	4	5	4	4	3	3	3	3	3	4	4	4	4	4	4	4	3	4	3	4	4	4	3	4	3	4	3	4	3	3	4	3	4	3	4	4	4	3	3	35	1	4
3	3	4	4	3	5	5	3	3	4	5	2	3	4	3	3	4	5	4	5	4	3	3	4	4	5	4	3	3	3	3	4	3	4	3	3	3	4	4	4	4	3	4	5	4	4	3	36	1	4
3	3	4	2	2	4	4	2	3	2	3	3	2	2	3	4	4	2	3	3	4	2	3	2	4	3	4	4	3	2	2	3	3	3	4	4	4	3	3	3	4	4	3	3	2	2	3	36	1	4
3	3	4	3	4	4	4	4	5	5	5	3	3	3	3	3	4	4	4	4	3	4	4	3	4	4	4	4	4	4	3	4	4	3	4	4	4	4	4	5	5	4	4	4	5	5	5	36	1	4
4	5	5	4	3	3	2	4	5	5	5	3	4	4	3	1	2	3	3	1	1	4	3	3	3	3	4	4	5	5	5	5	4	4	5	5	5	5	5	5	5	4	5	5	5	5	5	38	1	4
3	4	2	3	3	4	3	2	2	2	3	2	2	4	3	3	4	3	2	2	2	2	2	2	3	3	3	3	3	3	2	4	3	3	3	2	4	4	2	3	3	3	2	2	3	3	2	38	1	4
3	4	4	4	4	4	3	4	4	4	3	3	4	4	4	4	3	4	4	4	3	4	4	4	4	4	4	3	3	3	3	3	3	3	3	3	4	4	4	3	4	4	2	1	2	3	3	38	2	4
5	5	5	4	3	4	3	3	4	3	3	2	3	3	3	3	4	4	3	4	3	3	4	5	5	5	4	4	3	3	3	4	4	3	4	3	4	5	5	5	5	4	4	4	4	4	4	39	2	4
4	4	3	4	3	4	4	4	5	4	4	4	2	2	2	3	4	4	3	2	4	4	3	3	3	4	4	4	3	3	3	3	3	2	3	3	3	4	4	4	4	4	4	4	4	4	4	36	1	4
4	4	4	4	3	4	3	4	2	2	3	3	4	4	3	4	4	4	4	4	3	3	4	4	4	4	4	4	3	4	4	4	4	3	3	2	3	3	4	4	4	4	5	5	5	5	5	37	1	4
4	4	4	4	4	4	4	4	4	4	4	4	4	4	4	5	5	5	5	5	5	4	5	5	5	5	5	5	5	5	5	5	5	5	5	4	4	4	4	4	5	5	5	5	5	5	5	41	1	4
5	5	4	4	4	5	4	4	4	4	4	3	3	3	3	3	4	4	3	2	2	4	4	4	4	4	5	5	5	5	5	5	4	4	5	1	3	3	3	3	4	4	4	4	4	4	4	40	1	4
3	3	4	5	3	4	5	5	5	5	5	4	4	4	4	3	4	4	5	3	3	3	4	4	4	4	4	2	2	2	2	4	3	2	4	3	3	4	3	2	2	4	4	4	4	4	4	42	1	4
4	4	4	4	4	3	4	4	4	4	4	4	4	4	3	4	3	3	4	4	4	3	4	4	4	5	4	4	5	4	4	5	4	4	5	4	5	4	4	4	5	4	4	5	4	5	5	45	2	4
4	3	4	5	5	5	1	2	5	5	5	2	3	4	1	4	5	5	5	5	5	4	4	5	4	5	4	5	5	4	5	5	4	5	5	4	4	5	3	5	5	4	5	5	5	5	4	57	1	4
5	4	4	3	4	4	5	3	4	5	4	3	3	4	5	5	5	5	4	4	5	5	4	5	3	3	4	4	3	4	3	4	5	5	4	4	5	5	3	5	5	4	5	5	4	5	4	60	1	4
[truncated: 2 more columns]
